# Supplementary material for: Strive or thrive: Trends in Phytophthora capsici gene expression in partially resistant pepper
Source: Front Plant Sci. 2022 Nov 21;13:980587. doi: 10.3389/fpls.2022.980587 (PMC9721114; doi:10.3389/fpls.2022.980587)
Supplement: Supplementary Table 1 — Total number of reads from the twelve RNA-seq libraries and mapping results to Phytophthora capsici reference genome. [file DataSheet_1.xlsx]

## Sheet: List of supp. tables
Supplementary Table S1. Total number of reads from the twelve RNA-seq libraries and mapping results to Phytophthora capsici reference genome.
Supplementary Table S2. Number of genes, with a GO-term attributed, or with a CRN or a RxLR annotation, in the whole genome of Phytophthora capsici, in the set of selected expressed genes and in the list of DEGs.
Supplementary Table S3. Primers of genes from Phytophthora capsici and Capsicum annuum used for RT-qPCR experiments and for Gateway cloning.
Supplementary Table S4. Pairwise comparison of Phytophthora capsici gene expression level between the 4 host-isolate interactions for the 7,240 selected genes according to the 7 contrasts studied and their corresponding GO terms.
Supplementary Table S5. Number of up- and down-regulated Phytophthora capsici DEGs for each studied contrast (with FDR<0,01).
Supplementary Table S6. Enriched and depleted GO-terms according to the 7 considered contrast, within the whole list of 709 DEGs.
Supplementary Table S7. Assignment of the 450 interaction-related DEGs to Cluster 1 and Cluster 2 of co-expressed Phytophthora capsici DEGs, and their corresponding GO terms.
Supplementary Table S8. Enriched and depleted GO terms in Cluster1 and Cluster 2 of co-expressed Phytophthora capsici DEGs.
Supplementary Table S9. Number of points developing a hypersensitive response (HR) after PVX agro-infection with constructs CUST_2407 and CUST_16519 from isolates A and N, in leaves of 7 resistant and 4 susceptible lines of pepper.

## Sheet: Table S1
Supplementary Table S1. Total number of reads from the twelve RNA-seq libraries and mapping results to Phytophthora capsici reference genome.
Library name	Number of PE reads	Number of uniquely mapped PE reads onto Ca and Pc reference genomes	Number of PE reads mapped on the Ca and Pc gene annotations	Number of PE reads mapped on the Pc gene annotations	Percentage of Pc PE reads on total PE reads	Number of Pc genes with at least one read
R_A - Rep.1	35761945	33055488	24168088	25983	0.10751	6170
R_A - Rep.2	31649529	29456186	23340607	75685	0.324263	7655
R_A - Rep.3	43651163	40726107	32260528	97689	0.302813	8295
R_N - Rep.1	33944949	30245928	23226136	243059	1.04649	10866
R_N - Rep.2	37645808	35061297	27558349	68465	0.248437	8789
R_N - Rep.3	33136861	30777506	24803476	168219	0.678207	10025
S_A - Rep.1	35329747	32648726	26521596	1667117	6.28588	11434
S_A - Rep.2	34280630	31625916	25587941	1782812	6.96739	11317
S_A - Rep.3	32658205	30379772	24506004	945346	3.85761	11095
S_N - Rep.1	39649469	35925431	27530958	229425	0.833335	10802
S_N - Rep.2	31627992	29115325	23375542	126117	0.539525	9579
S_N - Rep.3	34728819	32089224	25992194	500652	1.92616	11084
Min	31627992	29115325	23226136	25983	0.10751	6170
Max	43651163	40726107	32260528	1782812	6.96739	11434
Mean	3.53388e+07	3.25922e+07	2.57393e+07	494214	1.92647	9759.25
A, adapted isolate (Pc107); N, non-adapted isolate (Pc273); R, resistant host (CM334); S, susceptible host (Yolo Wonder). Rep1, Rep2, and Rep3 are samples from the three independent biological replicates. PE: paired-end. Ca: Capsicum annuum. Pc: Phytophthora capsici.

## Sheet: Table S2
Supplementary Table S2. Number of genes, with a GO-term attributed, or with a CRN or a RxLR annotation, in the whole genome of Phytophthora capsici, in the set of selected expressed genes and in the list of DEGs.
	Genome		Selected genes		DEGs
	Nb of genes	%	Nb of genes	%	Nb of genes	%
with GO_Term	8467	42.2252	4288	59.2265	443	62.4824
with CRN_annotation	79	0.393976	10	0.138122	2	0.282087
with RxLR_annotation	471	2.34889	60	0.828729	12	1.69252
with annotation	9017	44.9681	4358	60.1934	457	64.457
without any annotation	11035	55.0319	2882	39.8066	252	35.543
Total	20052	100	7240	100	709	100

## Sheet: Table S3
Supplementary Table S3. Primers of genes from Phytophthora capsici and Capsicum annuum used for RT-qPCR experiments and for Gateway cloning.
Note: Gene accession numbers for P. capsici can be retrieved on https://mycocosm.jgi.doe.gov/Phyca11/Phyca11.home.html. CUST_2407, CUST_14997 and CUST_16519 are differentially expressed in RNA-seq. CUST_5402, CUST_15481 and CUST_17572 are not. Amplification efficiency of primer pairs was calculated based on the slope of the standard curve, using the equation: E (%) = (-1+10^(-1/slope))x100.
Primers used for real time RT-qPCR experiments
Gene name	Gene accession No.	Primer code	Efficiency (%)	Sequence 5’ à 3’	Amplicon size (bp)
Phytophthora capsici
ubiquitin-conjugating enzyme (Ubc)	PHYCAscaffold_65:159470-160156, Protein ID: 510705	Z4961-F	102	CACTGCAACATCAACGCCAA	118
(constitutive internal control)		Z4961-R		TGGCATCCGTAAGCAGTGAG
peptidyl prolyl isomerase 2 (Ppi2)	PHYCAscaffold_104:71040-71780, Protein ID: 511894	Q477-F	95	GAGGCGACTTCACCAACTTT	164
(constitutive internal control)		Q477-R		CTTGACCGTGCAGATGAAGA
60S ribosomal protein L13 (RL13)	PHYCAscaffold_40:371264-372109, Protein ID: 9669	Q482-F	95	AAGAGCAACAAGCCCAAGAA	145
(constitutive internal control)		Q482-R		CGCTCTTCTCCTTCATCTCG
CUST_2407 RxLR	PHYCAscaffold_52:143943-144341	Q466-F	101	CTCTCACCACCAGACGAACA	177
		Q466-R		TACATGACAGCGTCGTCCAC
CUST_14997 RxLR	PHYCAscaffold_2:674051-674405	Q487-F	102	AGAACGGCAAGTCTTTCGAG	135
		Q487-R1		AGTTGGCATACTTCGGGTTG
CUST_16519 RxLR	PHYCAscaffold_399:2800-3318	Q491-F	103	GGAAGTCGACCGATGAAATG	108
		Q491-R		AACCAGGGAGCATTTTCTGA
CUST_5402 RxLR	PHYCAscaffold_29:374687-375043	Q458-F	102	GAAGTCGCTGAACAGGGAAG	128
		Q458-R		AGTGGTAGAGGCGAGGGTTT
CUST_15481 RxLR	PHYCAscaffold_5:1435207-1435715	Q462-F	105	AAAGTGGCAATCGAAAGACG	111
		Q462-R2		AGGAAATCGCTGTACATGAGC
CUST_17572 RxLR	PHYCAscaffold_46:448450-449534	Q460-F	102	ACGCTACCCAGACGGATGT	92
		Q460-R		CGTGTACGGAAGGTCGTTCT
Capsicum annuum
elongation factor 1-alpha EF1α	AY496125	Z4137-F	102	GACAGGCGTTCAGGTAAGGA	142
		Z4137-R		TGACAACACCAACAGCAACA
Primers used for Gateway cloning
Gene name	Gene accession No.	Primer code	-	Sequence 5’ à 3’	Amplicon size (bp)
Phytophthora capsici
CUST_2407 RxLR	PHYCAscaffold_52:143943-144341	Z5204-F	-	GGGGACAAGTTTGTACAAAAAAGCAGGCTTCACCATGCTGTCGACACAAGCTGACG	456
		Z5204-R		GGGGACCACTTTGTACAAGAAAGCTGGGTCTATTAGTAAGGAAGTCCTTTCTTGTTAAT
CUST_16519 RxLR	PHYCAscaffold_399:2800-3318	Z5202-F	-	GGGGACAAGTTTGTACAAAAAAGCAGGCTTCACCATGGCTACCACTGGTAACACTGTTGTA	309
		Z5202-R		GGGGACCACTTTGTACAAGAAAGCTGGGTCTACTACGAGAACCTGCCGTTTTG

## Sheet: Table S4
Supplementary Table S4. Pairwise comparison of Phytophthora capsici gene expression level between the 4 host-isolate interactions for the 7,240 selected genes according to the 7 contrasts studied and their corresponding GO terms.
Gene_ID	Gene_Name....	[R-S]	[A-N]	[A_R-A_S]	[N_R-N_S]	[R_A-R_N]	[S_A-S_N]	[R_A-R_N]-[S_A-S_N]	DEG in at least one contrast	Number of contrasts where DEG	Concatenated_GO_term
4102	nucleic acid binding molecular_function;;;;	0	0	0	0	0	0	0	0	0	GO:0003676
4106	No Hits;;;;	0	0	0	0	0	0	0	0	0	0
4139	zinc ion binding molecular_function;;;;	0	0	0	0	0	0	0	0	0	GO:0008270
4153	membrane cellular_component;;;;	0	0	0	0	0	0	0	0	0	GO:0016020
4177	No Hits;;;;	0	0	0	0	0	0	0	0	0	0
4219	FMN binding molecular_function;;;;	0	0	0	0	0	0	0	0	0	GO:0010181;GO:0016491;GO:0003959
4230	No Hits;;;;	0	0	0	0	0	0	0	0	0	0
4263	integral to membrane cellular_component;;;;	0	0	0	0	0	0	0	0	0	GO:0016021
4267	No Hits;;;;	0	0	0	0	0	0	0	0	0	0
4275	No Hits;;;;	0	0	0	0	0	0	0	0	0	0
4302	No Hits;;;;	0	0	0	0	0	0	0	0	0	0
4313	dihydrolipoamide branched chain acyltransferase activity molecular_function;;;;	0	0	0	0	0	0	0	0	0	GO:0004147;GO:0004405;GO:0004406;GO:0008080;GO:0008374;GO:0008415;GO:0008951;GO:0016406;GO:0016407;GO:0016408;GO:0016409;GO:0016410;GO:0016411;GO:0016412;GO:0016413;GO:0016414;GO:0016415;GO:0016416;GO:0016417;GO:0016418;GO:0016419;GO:0016420;GO:0016454;GO:0016748;GO:0016749;GO:0016750;GO:0016751;GO:0016752;GO:0016753;GO:0018030;GO:0018031;GO:0018711;GO:0018712;GO:0018713;GO:0019105;GO:0019107;GO:…
4345	nucleotide binding molecular_function;;;;	0	0	0	0	0	0	0	0	0	GO:0000166;GO:0017111;GO:0005515;GO:0005524;GO:0005737;GO:0009376;GO:0009377;GO:0016887
4358	protein modification process biological_process;;;;	0	0	0	0	0	0	0	0	0	GO:0006464;GO:0005634;GO:0006289;GO:0003684;GO:0043161
4367	phospholipase D activity molecular_function;;;;	0	0	0	0	0	0	0	0	0	GO:0004630
4388	No Hits;;;;	0	0	0	0	0	0	0	0	0	0
4389	structural constituent of ribosome molecular_function;;;;	0	0	0	0	0	0	0	0	0	GO:0003735;GO:0005622;GO:0005840;GO:0006412
4390	tubulin-tyrosine ligase activity molecular_function;;;;	0	0	0	0	0	0	0	0	0	GO:0004835;GO:0006464
4402	nucleic acid binding molecular_function;;;;	0	1	0	0	0	0	0	1	1	GO:0003676;GO:0004386;GO:0005524;GO:0008026;GO:0000810;GO:0004787;GO:0008413;GO:0008758;GO:0008796;GO:0008828;GO:0016462;GO:0019176;GO:0019177;GO:0043141
4407	No Hits;;;;	0	0	0	0	0	0	0	0	0	0
4421	protein kinase activity molecular_function;;;;	0	0	0	0	0	0	0	0	0	GO:0004672;GO:0005524;GO:0006468;GO:0004713;GO:0004674;GO:0004715
4428	transporter activity molecular_function;;;;	0	0	0	0	0	0	0	0	0	GO:0005215;GO:0006810;GO:0016020
4436	small conjugating protein ligase activity molecular_function;;;;	0	0	0	0	0	0	0	0	0	GO:0019787;GO:0043687;GO:0051246;GO:0004842;GO:0051438;GO:0051440;GO:0051443;GO:0051444
4484	protein kinase activity molecular_function;;;;	0	0	0	0	0	0	0	0	0	GO:0004672;GO:0005524;GO:0006468;GO:0004713;GO:0004674;GO:0004675;GO:0004676;GO:0004677;GO:0004679;GO:0004680;GO:0004681;GO:0004690;GO:0004694;GO:0004695;GO:0004696;GO:0004698;GO:0004700;GO:0004702;GO:0004704;GO:0004705;GO:0004706;GO:0004708;GO:0004710;GO:0004711;GO:0004718;GO:0008338;GO:0008339;GO:0008349;GO:0008545;GO:0016908;GO:0016909;GO:0019199;GO:0019912;GO:0034211
4501	nucleotide binding molecular_function;;;;	0	0	0	0	0	0	0	0	0	GO:0000166;GO:0017111;GO:0003777;GO:0007018;GO:0030286;GO:0005524;GO:0016887
4533	No Hits;;;;	0	0	0	0	0	0	0	0	0	0
4543	No Hits;;;;	0	0	0	0	0	0	0	0	0	0
4548	No Hits;;;;	0	0	0	0	0	0	0	0	0	0
4556	phosphopantetheine binding molecular_function;;;;	0	0	0	0	0	0	0	0	0	GO:0031177
4583	GTPase activity molecular_function;;;;	0	0	0	0	0	0	0	0	0	GO:0003924;GO:0005525
4599	RNA polymerase II transcription factor activity molecular_function;;;;	0	0	0	0	0	0	0	0	0	GO:0003702;GO:0005634;GO:0045449;GO:0003677
4638	ATP binding molecular_function;;;;	0	0	0	0	0	0	0	0	0	GO:0005524;GO:0005694;GO:0006259;GO:0016887;GO:0000166;GO:0005515;GO:0051276
4657	No Hits;;;;	0	0	0	0	0	0	0	0	0	0
4698	catalytic activity molecular_function;;;;	0	0	0	0	0	0	0	0	0	GO:0003824;GO:0008152;GO:0030729
4715	No Hits;;;;	0	0	0	0	0	0	0	0	0	0
4738	nucleotide binding molecular_function;;;;	0	0	0	0	0	0	0	0	0	GO:0000166;GO:0017111
4740	No Hits;;;;	0	0	0	0	0	0	0	0	0	0
4757	No Hits;;;;	0	0	0	0	0	0	0	0	0	0
4777	catalytic activity molecular_function;;;;	0	0	0	0	0	0	0	0	0	GO:0003824;GO:0008152;GO:0004630
4798	No Hits;;;;	0	0	0	0	0	0	0	0	0	0
4820	No Hits;;;;	0	0	0	0	0	0	0	0	0	0
4823	No Hits;;;;	0	0	0	0	0	0	0	0	0	0
4840	protein kinase activity molecular_function;;;;	0	0	0	0	0	0	0	0	0	GO:0004672;GO:0005524;GO:0006468;GO:0004713;GO:0004674;GO:0004675;GO:0004676;GO:0004677;GO:0004679;GO:0004680;GO:0004681;GO:0004690;GO:0004694;GO:0004695;GO:0004696;GO:0004698;GO:0004700;GO:0004702;GO:0004704;GO:0004705;GO:0004706;GO:0004708;GO:0004710;GO:0004711;GO:0004718;GO:0008338;GO:0008339;GO:0008349;GO:0008545;GO:0016908;GO:0016909;GO:0019199;GO:0019912;GO:0034211
4881	No Hits;;;;	0	0	0	0	0	0	0	0	0	0
4907	No Hits;;;;	0	0	0	0	0	0	0	0	0	0
4920	No Hits;;;;	0	0	0	0	0	0	0	0	0	0
4923	catalytic activity molecular_function;;;;	0	0	0	0	0	0	0	0	0	GO:0003824;GO:0008152;GO:0030170;GO:0008660;GO:0034100
5068	No Hits;;;;	0	1	0	0	1	0	0	1	2	0
5113	No Hits;;;;	0	0	0	0	0	0	0	0	0	0
5152	No Hits;;;;	0	0	0	0	0	0	0	0	0	0
5166	No Hits;;;;	0	0	0	0	0	0	0	0	0	0
5216	rRNA processing biological_process;;;;	0	0	0	0	0	0	0	0	0	GO:0006364;GO:0032040
5245	protein modification process biological_process;;;;	0	0	0	0	0	0	0	0	0	GO:0006464
5246	ubiquitin thiolesterase activity molecular_function;;;;	0	0	0	0	0	0	0	0	0	GO:0004221;GO:0005622;GO:0006511
5258	No Hits;;;;	0	0	0	0	0	0	0	0	0	0
5277	No Hits;;;;	0	0	0	0	0	0	0	0	0	0
5297	No Hits;;;;	0	0	0	0	0	0	0	0	0	0
5298	No Hits;;;;	0	0	0	0	0	0	0	0	0	0
5314	No Hits;;;;	0	0	0	0	0	0	0	0	0	0
5319	nucleic acid binding molecular_function;;;;	0	0	0	0	0	0	0	0	0	GO:0003676;GO:0003723;GO:0005634;GO:0006397
5329	No Hits;;;;	0	1	0	0	0	0	0	1	1	0
5360	glucan 1;3-beta-glucosidase activity molecular_function;;;	0	0	0	0	0	0	0	0	0	GO:0004338
5370	binding molecular_function;;;;	0	0	0	0	0	0	0	0	0	GO:0005488;GO:0006810;GO:0016020;GO:0005509;GO:0005215;GO:0005743
5374	protein kinase activity molecular_function;;;;	0	0	0	0	0	0	0	0	0	GO:0004672;GO:0005524;GO:0006468;GO:0004713;GO:0005515;GO:0004674
5382	No Hits;;;;	0	0	0	0	0	0	0	0	0	0
5383	No Hits;;;;	0	0	0	0	0	0	0	0	0	0
5400	No Hits;;;;	0	1	0	0	0	0	0	1	1	0
5417	nucleic acid binding molecular_function;;;;	0	0	0	0	0	0	0	0	0	GO:0003676;GO:0005529
5425	No Hits;;;;	0	1	0	0	0	1	0	1	2	0
5426	protein binding molecular_function;;;;	0	0	0	0	0	0	0	0	0	GO:0005515;GO:0008270
5453	No Hits;;;;	0	1	0	0	1	1	0	1	3	0
5469	No Hits;;;;	0	0	0	0	0	0	0	0	0	0
5479	No Hits;;;;	0	1	0	0	1	0	0	1	2	0
5481	No Hits;;;;	0	0	0	0	0	1	0	1	1	0
5482	No Hits;;;;	0	0	0	0	0	0	0	0	0	0
5519	carboxy-lyase activity molecular_function;;;;	0	0	0	0	0	0	0	0	0	GO:0016831;GO:0019752;GO:0030170
5520	extracellular region cellular_component;;;;	0	0	0	0	0	0	0	0	0	GO:0005576
5552	No Hits;;;;	0	0	0	0	0	0	0	0	0	0
5582	No Hits;;;;	0	0	0	0	0	0	0	0	0	0
5622	No Hits;;;;	0	0	0	0	0	0	0	0	0	0
5642	No Hits;;;;	0	0	0	0	0	0	0	0	0	0
5664	ATP binding molecular_function;;;;	0	1	0	0	1	0	0	1	2	GO:0005524;GO:0016887;GO:0000166;GO:0017111
5665	No Hits;;;;	0	0	0	0	0	0	0	0	0	0
5718	No Hits;;;;	0	0	0	0	0	0	0	0	0	0
5719	No Hits;;;;	1	0	1	0	0	1	0	1	3	0
5727	DNA ligase (ATP) activity molecular_function;;;;	0	0	0	0	0	0	0	0	0	GO:0003910;GO:0006260;GO:0006281;GO:0006310;GO:0005524
5731	subtilase activity molecular_function;;;;	0	0	0	0	0	0	0	0	0	GO:0004289;GO:0006508
5748	protein binding molecular_function;;;;	0	0	0	0	0	0	0	0	0	GO:0005515;GO:0006370;GO:0004482
5767	nucleic acid binding molecular_function;;;;	0	0	0	0	0	0	0	0	0	GO:0003676;GO:0008270;GO:0030528;GO:0045449;GO:0003899;GO:0003900;GO:0003901;GO:0003902;GO:0034062
5774	hydrolase activity molecular_function;;;;	0	0	0	0	0	0	0	0	0	GO:0016787;GO:0004721;GO:0004723;GO:0004724;GO:0005963;GO:0008420;GO:0008597;GO:0017018;GO:0017020;GO:0017023
5779	No Hits;;;;	0	0	0	0	0	0	0	0	0	0
5780	catalytic activity molecular_function;;;;	0	0	0	0	0	0	0	0	0	GO:0003824
5784	catalytic activity molecular_function;;;;	0	0	0	0	0	0	0	0	0	GO:0003824;GO:0008152;GO:0003985
5798	methylmalonyl-CoA mutase activity molecular_function;;;;	0	1	0	0	0	0	0	1	1	GO:0004494;GO:0008152;GO:0031419;GO:0016866;GO:0046872;GO:0016853;GO:0003824
5801	No Hits;;;;	0	0	0	0	0	0	0	0	0	0
5803	cytoskeleton cellular_component;;;;	0	0	0	0	0	0	0	0	0	GO:0005856;GO:0006909
5871	hydrolase activity; hydrolyzing O-glycosyl compounds molecular_function;;;	0	0	0	0	0	0	0	0	0	GO:0004553;GO:0005975
5889	GTP binding molecular_function;;;;	0	0	0	0	0	0	0	0	0	GO:0005525;GO:0007264;GO:0003774
5897	endoplasmic reticulum membrane cellular_component;;;;	0	0	0	0	0	0	0	0	0	GO:0005789;GO:0006506;GO:0016021
5910	No Hits;;;;	0	0	0	0	0	0	0	0	0	0
5928	DNA primase activity molecular_function;;;;	0	0	0	0	0	0	0	0	0	GO:0003896;GO:0006269;GO:0003720;GO:0003724;GO:0003887;GO:0004779;GO:0008192;GO:0008193;GO:0008905;GO:0033677;GO:0043338;GO:0043814
5942	nucleic acid binding molecular_function;;;;	0	0	0	0	0	0	0	0	0	GO:0003676;GO:0005622;GO:0008270
5991	catalytic activity molecular_function;;;;	0	1	0	0	0	1	0	1	2	GO:0003824;GO:0005488;GO:0008152
5996	No Hits;;;;	0	0	0	0	0	0	0	0	0	0
6001	protein binding molecular_function;;;;	0	0	0	0	0	0	0	0	0	GO:0005515;GO:0008270
6021	DNA binding molecular_function;;;;	0	0	0	0	0	0	0	0	0	GO:0003677;GO:0005622;GO:0005515;GO:0008270;GO:0005634
6029	sugar:hydrogen symporter activity molecular_function;;;;	1	1	0	0	1	1	0	1	4	GO:0005351;GO:0008643;GO:0016020;GO:0005215;GO:0006810;GO:0016021;GO:0008733
6050	serine-type endopeptidase inhibitor activity molecular_function;;;;	0	0	0	0	0	0	0	0	0	GO:0004867
6053	No Hits;;;;	0	0	0	0	0	0	0	0	0	0
6070	No Hits;;;;	0	0	0	0	0	0	0	0	0	0
6079	microtubule motor activity molecular_function;;;;	0	0	0	0	0	0	0	0	0	GO:0003777;GO:0005524;GO:0005875;GO:0007018
6092	No Hits;;;;	0	0	0	0	0	0	0	0	0	0
6113	ligase activity molecular_function;;;;	0	0	0	0	0	0	0	0	0	GO:0016874;GO:0003989;GO:0006633;GO:0009317;GO:0004658
6127	binding molecular_function;;;;	0	0	0	0	0	0	0	0	0	GO:0005488;GO:0004721;GO:0004723;GO:0004724;GO:0005963;GO:0008420;GO:0008597;GO:0017018;GO:0017020;GO:0017023
6147	transporter activity molecular_function;;;;	1	1	0	1	0	0	0	1	3	GO:0005215;GO:0005488;GO:0006810;GO:0003824
6148	calcium-transporting ATPase activity molecular_function;;;;	0	0	0	0	0	0	0	0	0	GO:0005388
6153	oxidoreductase activity molecular_function;;;;	0	0	0	0	0	0	0	0	0	GO:0016491;GO:0006813;GO:0016021;GO:0047681
6173	binding molecular_function;;;;	0	0	0	0	0	0	0	0	0	GO:0005488;GO:0004298;GO:0004299
6193	No Hits;;;;	0	0	0	0	0	0	0	0	0	0
6207	methyltransferase activity molecular_function;;;;	0	0	0	0	0	0	0	0	0	GO:0008168;GO:0000179;GO:0003880;GO:0008169;GO:0008170;GO:0008171;GO:0008172;GO:0008173;GO:0008174;GO:0008175;GO:0008276;GO:0008326;GO:0008425;GO:0008649;GO:0008650;GO:0009008;GO:0009383;GO:0016205;GO:0016273;GO:0016274;GO:0016278;GO:0016279;GO:0016300;GO:0016423;GO:0016424;GO:0016426;GO:0016427;GO:0016431;GO:0016433;GO:0016434;GO:0016435;GO:0016436;GO:0018423;GO:0018707;GO:0019702;GO:0030792;GO:…
6218	ATP binding molecular_function;;;;	0	1	0	0	0	0	0	1	1	GO:0005524;GO:0016887;GO:0000166;GO:0017111
6220	monooxygenase activity molecular_function;;;;	0	0	0	0	0	0	0	0	0	GO:0004497;GO:0005506;GO:0006118;GO:0020037;GO:0018585;GO:0018586;GO:0018587;GO:0018588;GO:0018589;GO:0018590;GO:0018591;GO:0018592;GO:0018593;GO:0018594;GO:0018595;GO:0018596;GO:0018597;GO:0018598;GO:0018599;GO:0018600;GO:0043823
6237	carboxypeptidase A activity molecular_function;;;;	0	0	0	0	0	0	0	0	0	GO:0004182;GO:0006508;GO:0008270
6247	metabolic process biological_process;;;;	0	0	0	0	0	1	0	1	1	GO:0008152
6250	vesicle docking during exocytosis biological_process;;;;	0	0	0	0	0	0	0	0	0	GO:0006904;GO:0016192
6254	ATP binding molecular_function;;;;	0	1	0	0	0	1	0	1	2	GO:0005524;GO:0016887;GO:0000166;GO:0017111
6275	binding molecular_function;;;;	0	0	0	0	0	0	0	0	0	GO:0005488
6289	iron ion binding molecular_function;;;;	0	0	0	0	0	0	0	0	0	GO:0005506;GO:0016226;GO:0051536
6313	hydrolase activity molecular_function;;;;	0	0	0	0	0	1	0	1	1	GO:0016787;GO:0003993;GO:0046872
6335	proteolysis biological_process;;;;	0	0	0	0	0	0	0	0	0	GO:0006508;GO:0008237;GO:0008270;GO:0016284
6432	nucleic acid binding molecular_function;;;;	0	0	0	0	0	0	0	0	0	GO:0003676;GO:0004386;GO:0005524;GO:0008026;GO:0000810;GO:0004787;GO:0008413;GO:0008758;GO:0008796;GO:0008828;GO:0016462;GO:0019176;GO:0019177;GO:0043141
6455	lipid transporter activity molecular_function;;;;	0	0	0	0	0	0	0	0	0	GO:0005319;GO:0006869;GO:0016021
6458	ATP binding molecular_function;;;;	0	0	0	0	0	0	0	0	0	GO:0005524
6476	protein binding molecular_function;;;;	0	0	0	0	0	0	0	0	0	GO:0005515;GO:0016070;GO:0005488
6489	No Hits;;;;	0	0	0	0	0	0	0	0	0	0
6495	No Hits;;;;	0	0	0	0	0	0	0	0	0	0
6548	peptidyl-prolyl cis-trans isomerase activity molecular_function;;;;	0	0	0	0	0	0	0	0	0	GO:0003755;GO:0006457;GO:0004600;GO:0030051;GO:0042027
6562	1-alkyl-2-acetylglycerophosphocholine esterase activity molecular_function;;;;	0	0	0	0	0	0	0	0	0	GO:0003847
6573	heat shock protein binding molecular_function;;;;	0	0	0	0	0	0	0	0	0	GO:0031072
6583	binding molecular_function;;;;	0	0	0	0	0	0	0	0	0	GO:0005488
6584	catalytic activity molecular_function;;;;	0	0	0	0	0	0	0	0	0	GO:0003824;GO:0005992;GO:0003825
6642	No Hits;;;;	0	0	0	0	0	0	0	0	0	0
6670	catalytic activity molecular_function;;;;	0	0	0	0	0	0	0	0	0	GO:0003824;GO:0008152;GO:0004308
6688	ATP binding molecular_function;;;;	0	1	0	0	0	1	0	1	2	GO:0005524;GO:0006810;GO:0016021;GO:0042626;GO:0016887;GO:0000166;GO:0017111
6731	No Hits;;;;	0	0	0	0	0	0	0	0	0	0
6737	No Hits;;;;	0	1	0	0	0	1	0	1	2	0
6747	acyl-CoA oxidase activity molecular_function;;;;	0	0	0	0	0	0	0	0	0	GO:0003997;GO:0005777;GO:0006635;GO:0003995;GO:0006118;GO:0016627;GO:0008152;GO:0006631;GO:0050660
6748	nucleic acid binding molecular_function;;;;	0	0	0	0	0	0	0	0	0	GO:0003676;GO:0003677;GO:0006355;GO:0000810;GO:0004787;GO:0008413;GO:0008758;GO:0008796;GO:0008828;GO:0016462;GO:0019176;GO:0019177;GO:0043141
6753	protein kinase activity molecular_function;;;;	0	0	0	0	0	0	0	0	0	GO:0004672;GO:0005524;GO:0006468;GO:0004713;GO:0004674;GO:0004707
6797	No Hits;;;;	0	0	0	0	0	0	0	0	0	0
6817	No Hits;;;;	0	0	0	0	0	0	0	0	0	0
6835	No Hits;;;;	0	0	0	0	0	0	0	0	0	0
6839	No Hits;;;;	0	0	0	0	0	0	0	0	0	0
6846	No Hits;;;;	0	0	0	0	0	0	0	0	0	0
6856	No Hits;;;;	0	0	0	0	0	0	0	0	0	0
6905	protein serine/threonine phosphatase activity molecular_function;;;;	0	1	0	0	0	1	0	1	2	GO:0004722;GO:0006470;GO:0008287;GO:0004672;GO:0005524;GO:0006468;GO:0003824;GO:0004674;GO:0005952;GO:0008603;GO:0004692
6911	transporter activity molecular_function;;;;	0	1	0	1	1	0	0	1	3	GO:0005215;GO:0006810;GO:0016020
6928	No Hits;;;;	0	0	0	0	0	0	0	0	0	0
6934	No Hits;;;;	0	1	0	0	0	1	0	1	2	0
6938	ATP binding molecular_function;;;;	0	0	0	0	0	0	0	0	0	GO:0005524;GO:0006810;GO:0016021;GO:0042626;GO:0016887;GO:0000166;GO:0017111
6942	zinc ion binding molecular_function;;;;	0	0	0	0	0	0	0	0	0	GO:0008270
7022	electron transport biological_process;;;;	0	0	0	0	0	0	0	0	0	GO:0006118;GO:0009055;GO:0008270
7028	structural constituent of ribosome molecular_function;;;;	0	0	0	0	0	0	0	0	0	GO:0003735;GO:0005622;GO:0005840;GO:0006412
7052	No Hits;;;;	0	0	0	0	0	0	0	0	0	0
7058	nucleic acid binding molecular_function;;;;	0	0	0	0	0	0	0	0	0	GO:0003676;GO:0003677;GO:0005634;GO:0006260
7061	protein binding molecular_function;;;;	0	0	0	0	0	0	0	0	0	GO:0005515;GO:0008270;GO:0005778;GO:0007031
7063	binding molecular_function;;;;	0	0	0	0	0	0	0	0	0	GO:0005488
7072	No Hits;;;;	0	0	0	0	0	0	0	0	0	0
7086	binding molecular_function;;;;	0	0	0	0	0	0	0	0	0	GO:0005488;GO:0006810;GO:0016020
7092	No Hits;;;;	0	1	0	0	1	0	0	1	2	0
7094	No Hits;;;;	0	0	0	0	0	0	0	0	0	0
7126	nucleus cellular_component;;;;	0	0	0	0	0	0	0	0	0	GO:0005634
7148	protein kinase activity molecular_function;;;;	0	0	0	0	0	0	0	0	0	GO:0004672;GO:0005524;GO:0006468;GO:0004674;GO:0004713;GO:0004675;GO:0004676;GO:0004677;GO:0004679;GO:0004680;GO:0004681;GO:0004690;GO:0004694;GO:0004695;GO:0004696;GO:0004698;GO:0004700;GO:0004702;GO:0004704;GO:0004705;GO:0004706;GO:0004708;GO:0004710;GO:0004711;GO:0004718;GO:0008338;GO:0008339;GO:0008349;GO:0008545;GO:0016908;GO:0016909;GO:0019199;GO:0019912;GO:0034211
7166	1-alkyl-2-acetylglycerophosphocholine esterase activity molecular_function;;;;	0	0	0	0	0	0	0	0	0	GO:0003847
7175	peptidyl-prolyl cis-trans isomerase activity molecular_function;;;;	0	0	0	0	0	0	0	0	0	GO:0003755;GO:0004600;GO:0030051;GO:0042027
7183	No Hits;;;;	0	0	0	0	0	0	0	0	0	0
7190	RNA-3'-phosphate cyclase activity molecular_function;;;;	0	0	0	0	0	0	0	0	0	GO:0003963;GO:0003824
7195	GTPase activity molecular_function;;;;	0	0	0	0	0	0	0	0	0	GO:0003924;GO:0005525
7206	palmitoyl-(protein) hydrolase activity molecular_function;;;;	0	0	0	0	0	0	0	0	0	GO:0008474
7236	exo-alpha-sialidase activity molecular_function;;;;	0	0	0	0	0	0	0	0	0	GO:0004308
7245	ATP binding molecular_function;;;;	0	1	0	0	0	0	0	1	1	GO:0005524;GO:0005694;GO:0006259;GO:0008570
7260	transcription factor activity molecular_function;;;;	0	0	0	0	0	0	0	0	0	GO:0003700;GO:0005634;GO:0006355;GO:0043565;GO:0046983
7263	nuclear pore cellular_component;;;;	0	0	0	0	0	0	0	0	0	GO:0005643;GO:0006913;GO:0050658;GO:0004871;GO:0005834;GO:0007186
7270	No Hits;;;;	0	0	0	0	0	0	0	0	0	0
7310	No Hits;;;;	0	0	0	0	0	0	0	0	0	0
7315	hydroxymethylbilane synthase activity molecular_function;;;;	0	0	0	0	0	0	0	0	0	GO:0004418;GO:0033014
7335	polysaccharide catabolic process biological_process;;;;	0	0	0	0	0	0	0	0	0	GO:0000272;GO:0008810
7352	No Hits;;;;	0	0	0	0	0	0	0	0	0	0
7371	histone acetyltransferase activity molecular_function;;;;	0	0	0	0	0	0	0	0	0	GO:0004402
7389	No Hits;;;;	0	0	0	0	0	0	0	0	0	0
7391	No Hits;;;;	0	0	0	0	0	0	0	0	0	0
7415	hydrolase activity; hydrolyzing O-glycosyl compounds molecular_function;;;	1	0	1	0	0	0	0	1	2	GO:0004553;GO:0005975;GO:0008933;GO:0015923;GO:0015924;GO:0015925;GO:0015926;GO:0015927;GO:0015928;GO:0015929;GO:0016160
7421	No Hits;;;;	0	0	0	0	0	0	0	0	0	0
7444	nucleotide binding molecular_function;;;;	0	0	0	0	0	1	0	1	1	GO:0000166;GO:0017111;GO:0003777;GO:0007018;GO:0030286;GO:0000156;GO:0000160;GO:0003677;GO:0005622;GO:0006355
7451	No Hits;;;;	0	0	0	0	0	0	0	0	0	0
7525	protein phosphatase type 2A complex cellular_component;;;;	0	0	0	0	0	0	0	0	0	GO:0000159;GO:0007165;GO:0008601
7538	No Hits;;;;	0	0	0	0	0	0	0	0	0	0
7551	No Hits;;;;	0	0	0	0	0	0	0	0	0	0
7562	motor activity molecular_function;;;;	0	0	0	0	0	0	0	0	0	GO:0003774;GO:0005524;GO:0016459;GO:0004351
7571	integral to membrane cellular_component;;;;	0	0	0	0	0	0	0	0	0	GO:0016021;GO:0051205
7576	ATP binding molecular_function;;;;	0	0	0	0	0	1	0	1	1	GO:0005524;GO:0016887;GO:0000166;GO:0017111
7582	binding molecular_function;;;;	0	0	0	0	0	0	0	0	0	GO:0005488
7598	protein binding molecular_function;;;;	0	0	0	0	0	0	0	0	0	GO:0005515;GO:0007154;GO:0035091
7619	oxidoreductase activity molecular_function;;;;	0	0	0	0	0	0	0	0	0	GO:0016491;GO:0050660;GO:0006118;GO:0005737;GO:0045454;GO:0004362;GO:0006749;GO:0050661
7638	GTPase activity molecular_function;;;;	0	0	0	0	0	0	0	0	0	GO:0003924;GO:0005525;GO:0006412;GO:0008547
7653	No Hits;;;;	0	0	0	0	0	0	0	0	0	0
7659	ATP binding molecular_function;;;;	0	0	1	0	0	1	0	1	2	GO:0005524;GO:0016887;GO:0000166;GO:0017111
7674	No Hits;;;;	0	0	0	0	0	0	0	0	0	0
7713	ATP binding molecular_function;;;;	0	0	0	0	0	0	0	0	0	GO:0005524;GO:0006810;GO:0016021;GO:0042626;GO:0016887;GO:0000166;GO:0017111
7742	No Hits;;;;	0	0	0	0	0	0	0	0	0	0
7749	metabolic process biological_process;;;;	0	0	0	0	0	0	0	0	0	GO:0008152;GO:0016740;GO:0008834
7771	peptidyl-prolyl cis-trans isomerase activity molecular_function;;;;	0	0	0	0	0	0	0	0	0	GO:0003755;GO:0004600;GO:0030051;GO:0042027
7796	endoplasmic reticulum membrane cellular_component;;;;	0	0	0	0	0	0	0	0	0	GO:0005789;GO:0006506;GO:0016021;GO:0016746
7818	DNA-directed RNA polymerase activity molecular_function;;;;	0	0	0	0	0	0	0	0	0	GO:0003899;GO:0006350
7820	tryptophan biosynthetic process biological_process;;;;	0	0	0	0	0	0	0	0	0	GO:0000162;GO:0004049;GO:0009058;GO:0016833;GO:0005950
7842	ATPase activator activity molecular_function;;;;	0	0	0	0	0	0	0	0	0	GO:0001671;GO:0005737;GO:0030189;GO:0051087
7872	No Hits;;;;	0	0	0	0	0	0	0	0	0	0
7887	nucleic acid binding molecular_function;;;;	0	0	0	0	0	0	0	0	0	GO:0003676;GO:0008270
7888	cyclin-dependent protein kinase activity molecular_function;;;;	0	0	0	0	0	0	0	0	0	GO:0004693
7903	oxidoreductase activity; acting on CH-OH group of donors molecular_function;;;	0	1	0	0	0	0	0	1	1	GO:0016614;GO:0050660;GO:0004252;GO:0005576;GO:0006508;GO:0007596;GO:0008812
7927	No Hits;;;;	0	0	0	0	0	0	0	0	0	0
7933	protein kinase activity molecular_function;;;;	0	0	0	0	0	0	0	0	0	GO:0004672;GO:0005524;GO:0006468;GO:0004713;GO:0004674
7948	oxidoreductase activity molecular_function;;;;	0	0	0	0	0	0	0	0	0	GO:0016491;GO:0006118;GO:0008152;GO:0003824;GO:0005488;GO:0050112
7949	No Hits;;;;	0	0	0	0	0	0	0	0	0	0
8005	No Hits;;;;	0	0	0	0	0	0	0	0	0	0
8058	No Hits;;;;	0	0	0	0	0	0	0	0	0	0
8082	No Hits;;;;	0	1	0	0	0	1	0	1	2	0
8098	structural constituent of ribosome molecular_function;;;;	0	0	0	0	0	0	0	0	0	GO:0003735;GO:0005622;GO:0005840;GO:0006412
8149	nucleoside metabolic process biological_process;;;;	0	0	0	0	0	0	0	0	0	GO:0009116;GO:0016740;GO:0004422;GO:0005737;GO:0006166
8158	No Hits;;;;	0	0	0	0	0	0	0	0	0	0
8162	No Hits;;;;	0	0	0	0	0	0	0	0	0	0
8204	No Hits;;;;	0	0	0	0	0	0	0	0	0	0
8212	binding molecular_function;;;;	0	0	0	0	0	0	0	0	0	GO:0005488
8217	zinc ion binding molecular_function;;;;	0	0	0	0	0	0	0	0	0	GO:0008270
8249	No Hits;;;;	0	0	0	0	0	0	0	0	0	0
8251	nucleus cellular_component;;;;	0	0	0	0	0	0	0	0	0	GO:0005634
8252	No Hits;;;;	0	0	0	0	0	0	0	0	0	0
8261	No Hits;;;;	0	1	0	0	0	1	0	1	2	0
8263	Rab GTPase activator activity molecular_function;;;;	0	0	0	0	0	0	0	0	0	GO:0005097;GO:0005622;GO:0032313
8265	protein binding molecular_function;;;;	0	0	0	0	0	0	0	0	0	GO:0005515;GO:0005789;GO:0006467;GO:0009055;GO:0016671;GO:0050660;GO:0000318
8284	malate synthase activity molecular_function;;;;	0	0	0	0	0	0	0	0	0	GO:0004474;GO:0006097;GO:0003824
8285	No Hits;;;;	1	0	1	0	1	0	0	1	3	0
8294	microtubule motor activity molecular_function;;;;	0	0	0	0	0	0	0	0	0	GO:0003777;GO:0007018;GO:0030286;GO:0005524;GO:0016887;GO:0008567
8318	GTP binding molecular_function;;;;	0	0	0	0	0	0	0	0	0	GO:0005525;GO:0007264;GO:0003924;GO:0005515;GO:0006886;GO:0006913;GO:0007165;GO:0005524;GO:0005622;GO:0006355;GO:0008134;GO:0015031
8335	metabolic process biological_process;;;;	0	0	0	0	0	0	0	0	0	GO:0008152;GO:0008415
8339	No Hits;;;;	0	0	0	0	0	0	0	0	0	0
8348	No Hits;;;;	0	0	0	0	0	0	0	0	0	0
8377	UDP-N-acetylmuramoylalanyl-D-glutamyl-2;6-diaminopimelate-D-alanyl-D-alanine ligase activity molecular_function;;;	0	0	0	0	0	0	0	0	0	GO:0008766;GO:0018169;GO:0043773;GO:0043774
8383	No Hits;;;;	0	0	0	0	0	0	0	0	0	0
8410	No Hits;;;;	0	0	0	0	0	0	0	0	0	0
8440	protein kinase activity molecular_function;;;;	0	1	0	0	0	0	0	1	1	GO:0004672;GO:0005524;GO:0006468;GO:0004713;GO:0004674
8504	mitochondrial matrix cellular_component;;;;	0	0	0	0	0	0	0	0	0	GO:0005759
8530	No Hits;;;;	0	0	0	0	0	0	0	0	0	0
8535	oxidoreductase activity; acting on CH-OH group of donors molecular_function;;;	0	0	0	0	0	0	0	0	0	GO:0016614
8554	oxidoreductase activity molecular_function;;;;	0	0	0	0	0	0	0	0	0	GO:0016491;GO:0050660;GO:0031177;GO:0003824
8600	GTP binding molecular_function;;;;	0	0	0	0	0	0	0	0	0	GO:0005525;GO:0005634;GO:0005737
8628	No Hits;;;;	0	0	0	0	0	0	0	0	0	0
8633	protein binding molecular_function;;;;	0	0	0	0	0	0	0	0	0	GO:0005515;GO:0006461;GO:0006886;GO:0016192;GO:0030117;GO:0006810
8634	dihydrolipoyllysine-residue acetyltransferase activity molecular_function;;;;	0	0	0	0	0	0	0	0	0	GO:0004742;GO:0009351;GO:0030523
8658	catalytic activity molecular_function;;;;	0	0	0	0	0	0	0	0	0	GO:0003824;GO:0004842;GO:0051438;GO:0051440;GO:0051443;GO:0051444
8674	No Hits;;;;	0	0	0	0	0	0	0	0	0	0
8692	No Hits;;;;	0	0	0	0	0	0	0	0	0	0
8702	No Hits;;;;	0	0	0	0	0	0	0	0	0	0
8726	biosynthetic process biological_process;;;;	0	0	0	0	0	0	0	0	0	GO:0009058;GO:0004378
8755	No Hits;;;;	0	0	0	0	0	0	0	0	0	0
8757	protein-L-isoaspartate (D-aspartate) O-methyltransferase activity molecular_function;;;;	0	0	0	0	0	0	0	0	0	GO:0004719;GO:0006464
8758	iron ion binding molecular_function;;;;	0	0	0	0	0	0	0	0	0	GO:0005506;GO:0016491
8762	No Hits;;;;	0	0	0	0	0	0	0	0	0	0
8777	protein binding molecular_function;;;;	0	0	0	0	0	0	0	0	0	GO:0005515;GO:0008270
8778	microtubule motor activity molecular_function;;;;	0	0	0	0	0	0	0	0	0	GO:0003777;GO:0005524;GO:0005875;GO:0007018
8784	No Hits;;;;	0	0	0	0	0	0	0	0	0	0
8815	structural constituent of ribosome molecular_function;;;;	0	0	0	0	0	0	0	0	0	GO:0003735;GO:0005622;GO:0005840;GO:0006412
8846	No Hits;;;;	0	0	0	0	0	0	0	0	0	0
8853	No Hits;;;;	0	0	0	0	0	0	0	0	0	0
8856	copper ion binding molecular_function;;;;	0	0	0	0	0	0	0	0	0	GO:0005507;GO:0016491;GO:0008471
8869	No Hits;;;;	0	0	0	0	0	0	0	0	0	0
8877	catalytic activity molecular_function;;;;	0	0	0	0	0	0	0	0	0	GO:0003824;GO:0004721;GO:0004723;GO:0004724;GO:0005963;GO:0008420;GO:0008597;GO:0017018;GO:0017020;GO:0017023
8904	No Hits;;;;	0	0	0	0	0	0	0	0	0	0
8915	catalytic activity molecular_function;;;;	0	0	0	0	0	0	0	0	0	GO:0003824
8926	ATP binding molecular_function;;;;	0	0	0	0	0	0	0	0	0	GO:0005524;GO:0006457;GO:0051082;GO:0005515;GO:0044267;GO:0003763;GO:0016465
8927	nucleic acid binding molecular_function;;;;	0	0	0	0	0	0	0	0	0	GO:0003676;GO:0005622;GO:0008270
8949	No Hits;;;;	0	0	0	0	0	0	0	0	0	0
8970	membrane cellular_component;;;;	1	1	1	0	0	1	0	1	4	GO:0016020
8983	No Hits;;;;	0	0	0	0	0	0	0	0	0	0
8992	ATP binding molecular_function;;;;	0	0	0	0	0	0	0	0	0	GO:0005524;GO:0004140
8998	cytoplasm cellular_component;;;;	0	0	0	0	0	0	0	0	0	GO:0005737
9000	No Hits;;;;	0	1	0	0	0	0	0	1	1	0
9033	catalytic activity molecular_function;;;;	0	0	0	0	0	0	0	0	0	GO:0003824;GO:0005992;GO:0008152;GO:0004805
9053	structural constituent of ribosome molecular_function;;;;	0	0	0	0	0	0	0	0	0	GO:0003735;GO:0005622;GO:0005840;GO:0006412;GO:0006633;GO:0050080
9084	hormone activity molecular_function;;;;	0	0	0	0	0	0	0	0	0	GO:0005179;GO:0005576;GO:0003847
9093	intracellular cellular_component;;;;	0	0	0	0	0	0	0	0	0	GO:0005622;GO:0008270
9112	No Hits;;;;	0	0	0	0	0	0	0	0	0	0
9132	ribokinase activity molecular_function;;;;	0	0	0	0	0	0	0	0	0	GO:0004747;GO:0006014
9147	potassium ion transport biological_process;;;;	0	0	0	0	0	0	0	0	0	GO:0006813;GO:0015269;GO:0016020;GO:0003824;GO:0005488;GO:0008152
9176	integral to membrane cellular_component;;;;	0	0	0	0	0	0	0	0	0	GO:0016021
9187	No Hits;;;;	0	0	0	0	0	0	0	0	0	0
9190	protein kinase activity molecular_function;;;;	0	0	0	0	0	0	0	0	0	GO:0004672;GO:0005524;GO:0006468;GO:0004713;GO:0004674
9209	catalytic activity molecular_function;;;;	0	0	0	0	0	0	0	0	0	GO:0003824;GO:0005992;GO:0008152;GO:0004805
9238	No Hits;;;;	0	0	0	0	0	0	0	0	0	0
9247	No Hits;;;;	0	1	0	1	1	0	0	1	3	0
9314	ATP binding molecular_function;;;;	0	1	0	0	0	0	0	1	1	GO:0005524;GO:0016887;GO:0000166;GO:0017111
9315	No Hits;;;;	0	0	0	0	0	0	0	0	0	0
9326	RNA binding molecular_function;;;;	0	0	0	0	0	0	0	0	0	GO:0003723;GO:0006412
9330	No Hits;;;;	0	0	0	0	0	0	0	0	0	0
9345	metabolic process biological_process;;;;	0	0	0	0	0	0	0	0	0	GO:0008152;GO:0016616;GO:0051287;GO:0048037;GO:0003824;GO:0005488;GO:0030267
9346	metabolic process biological_process;;;;	0	0	0	0	0	0	0	0	0	GO:0008152;GO:0016616;GO:0051287;GO:0048037;GO:0003824;GO:0005488;GO:0030267
9358	No Hits;;;;	0	1	0	0	0	1	0	1	2	0
9365	No Hits;;;;	0	0	0	0	0	0	0	0	0	0
9410	No Hits;;;;	0	0	0	0	0	0	0	0	0	0
9485	No Hits;;;;	0	0	0	0	0	0	0	0	0	0
9515	methyltransferase activity molecular_function;;;;	0	0	0	0	0	0	0	0	0	GO:0008168;GO:0000179;GO:0003880;GO:0008169;GO:0008170;GO:0008171;GO:0008172;GO:0008173;GO:0008174;GO:0008175;GO:0008276;GO:0008326;GO:0008425;GO:0008649;GO:0008650;GO:0009008;GO:0009383;GO:0016205;GO:0016273;GO:0016274;GO:0016278;GO:0016279;GO:0016300;GO:0016423;GO:0016424;GO:0016426;GO:0016427;GO:0016431;GO:0016433;GO:0016434;GO:0016435;GO:0016436;GO:0018423;GO:0018707;GO:0019702;GO:0030792;GO:…
9516	metabolic process biological_process;;;;	0	0	0	0	0	0	0	0	0	GO:0008152;GO:0008415;GO:0004366
9536	No Hits;;;;	0	0	0	0	0	0	0	0	0	0
9537	No Hits;;;;	0	0	0	0	0	0	0	0	0	0
9543	No Hits;;;;	0	0	0	0	0	0	0	0	0	0
9620	ribose-5-phosphate isomerase activity molecular_function;;;;	0	0	0	0	0	0	0	0	0	GO:0004751;GO:0009052
9646	DNA ligase (ATP) activity molecular_function;;;;	0	0	0	0	0	0	0	0	0	GO:0003910;GO:0005524;GO:0006260;GO:0006281;GO:0006310;GO:0003677
9660	lipid metabolic process biological_process;;;;	0	0	0	0	0	0	0	0	0	GO:0006629
9669	structural constituent of ribosome molecular_function;;;;	0	0	0	0	0	0	0	0	0	GO:0003735;GO:0005622;GO:0005840;GO:0006412
9670	membrane cellular_component;;;;	0	0	0	0	0	0	0	0	0	GO:0016020
9707	translation elongation factor activity molecular_function;;;;	0	0	0	0	0	0	0	0	0	GO:0003746;GO:0005853;GO:0006414;GO:0004364
9724	No Hits;;;;	0	0	0	0	0	0	0	0	0	0
9760	GPI-anchor transamidase activity molecular_function;;;;	0	0	0	0	0	0	0	0	0	GO:0003923;GO:0043859;GO:0051336
9766	No Hits;;;;	0	0	0	0	0	0	0	0	0	0
9769	structural constituent of ribosome molecular_function;;;;	0	0	0	0	0	0	0	0	0	GO:0003735;GO:0005622;GO:0005840;GO:0006412
9772	nucleic acid binding molecular_function;;;;	0	0	0	0	0	0	0	0	0	GO:0003676;GO:0003910
9773	microtubule cytoskeleton organization and biogenesis biological_process;;;;	0	0	0	0	0	0	0	0	0	GO:0000226;GO:0000922;GO:0005815;GO:0030528;GO:0045449;GO:0004249;GO:0008133;GO:0008319;GO:0030402
9783	No Hits;;;;	0	0	0	0	0	0	0	0	0	0
9805	No Hits;;;;	0	0	0	0	0	0	0	0	0	0
9825	1-alkyl-2-acetylglycerophosphocholine esterase activity molecular_function;;;;	0	0	0	0	0	0	0	0	0	GO:0003847
9844	No Hits;;;;	0	0	0	0	0	0	0	0	0	0
9853	No Hits;;;;	0	0	0	0	0	0	0	0	0	0
9863	No Hits;;;;	0	0	0	0	0	0	0	0	0	0
9865	No Hits;;;;	0	0	0	0	0	0	0	0	0	0
9936	catalytic activity molecular_function;;;;	0	0	0	0	0	0	0	0	0	GO:0003824;GO:0016020
9939	nucleic acid binding molecular_function;;;;	0	0	0	0	0	0	0	0	0	GO:0003676;GO:0008270
9966	nucleic acid binding molecular_function;;;;	0	0	0	0	0	0	0	0	0	GO:0003676
9968	No Hits;;;;	0	0	0	0	0	0	0	0	0	0
9974	No Hits;;;;	0	0	0	0	0	0	0	0	0	0
9976	calcium ion binding molecular_function;;;;	0	0	0	0	0	0	0	0	0	GO:0005509;GO:0005544;GO:0047394
9987	catalytic activity molecular_function;;;;	0	0	0	0	0	0	0	0	0	GO:0003824;GO:0008152
10002	GTP binding molecular_function;;;;	0	0	0	0	0	0	0	0	0	GO:0005525;GO:0005622
10013	hydrolase activity; hydrolyzing O-glycosyl compounds molecular_function;;;	0	1	0	0	0	1	0	1	2	GO:0004553;GO:0005975
10034	No Hits;;;;	0	0	0	0	0	0	0	0	0	0
10051	No Hits;;;;	0	0	0	0	0	0	0	0	0	0
10092	acyltransferase activity molecular_function;;;;	0	0	0	0	0	0	0	0	0	GO:0008415;GO:0003743;GO:0006446;GO:0009058;GO:0016779;GO:0016740;GO:0005488;GO:0004475
10113	No Hits;;;;	0	0	0	0	0	0	0	0	0	0
10117	translation initiation factor activity molecular_function;;;;	0	0	0	0	0	0	0	0	0	GO:0003743;GO:0006446
10144	metabolic process biological_process;;;;	0	0	0	0	0	0	0	0	0	GO:0008152;GO:0016491;GO:0046872;GO:0004022;GO:0004023;GO:0004024;GO:0004025
10181	membrane cellular_component;;;;	0	0	0	0	0	0	0	0	0	GO:0016020;GO:0005737;GO:0006886
10201	No Hits;;;;	0	0	0	0	0	0	0	0	0	0
10202	peptidyl-prolyl cis-trans isomerase activity molecular_function;;;;	0	0	0	0	0	0	0	0	0	GO:0003755;GO:0004600;GO:0030051;GO:0042027
10218	No Hits;;;;	0	0	0	0	0	0	0	0	0	0
10227	binding molecular_function;;;;	0	0	0	0	0	0	0	0	0	GO:0005488
10260	rRNA (adenine-N6;N6-)-dimethyltransferase activity molecular_function;;;	0	0	0	0	0	0	0	0	0	GO:0000179;GO:0003880;GO:0008169;GO:0008170;GO:0008171;GO:0008172;GO:0008173;GO:0008174;GO:0008175;GO:0008276;GO:0008326;GO:0008425;GO:0008649;GO:0008650;GO:0009008;GO:0009383;GO:0016205;GO:0016273;GO:0016274;GO:0016278;GO:0016279;GO:0016300;GO:0016423;GO:0016424;GO:0016426;GO:0016427;GO:0016431;GO:0016433;GO:0016434;GO:0016435;GO:0016436;GO:0018423;GO:0018707;GO:0019702;GO:0030792;GO:0043770;GO:…
10280	No Hits;;;;	0	0	0	0	0	0	0	0	0	0
10281	amino acid transport biological_process;;;;	0	0	0	0	0	0	0	0	0	GO:0006865;GO:0015171;GO:0016020;GO:0006810
10328	actin binding molecular_function;;;;	1	0	1	0	0	1	0	1	3	GO:0003779;GO:0005351;GO:0008643;GO:0016020;GO:0005215;GO:0006810;GO:0016021;GO:0008733
10340	No Hits;;;;	0	0	0	0	0	0	0	0	0	0
10360	No Hits;;;;	0	0	0	0	0	0	0	0	0	0
10366	metabolic process biological_process;;;;	0	0	0	0	0	0	0	0	0	GO:0008152;GO:0016779;GO:0003983
10392	cell adhesion biological_process;;;;	0	0	0	0	0	0	0	0	0	GO:0007155;GO:0031012;GO:0004339
10397	zinc ion binding molecular_function;;;;	0	0	0	0	0	0	0	0	0	GO:0008270;GO:0016308
10405	FMN binding molecular_function;;;;	0	0	0	0	0	0	0	0	0	GO:0010181;GO:0016491;GO:0003959
10407	nucleotide binding molecular_function;;;;	0	0	0	0	0	0	0	0	0	GO:0000166;GO:0004812;GO:0005524;GO:0005737;GO:0006412;GO:0006418;GO:0008270
10437	protein binding molecular_function;;;;	0	0	0	0	0	0	0	0	0	GO:0005515
10446	protein kinase activity molecular_function;;;;	0	0	0	0	0	0	0	0	0	GO:0004672;GO:0005524;GO:0006468;GO:0004713;GO:0004674;GO:0004675;GO:0004676;GO:0004677;GO:0004679;GO:0004680;GO:0004681;GO:0004690;GO:0004694;GO:0004695;GO:0004696;GO:0004698;GO:0004700;GO:0004702;GO:0004704;GO:0004705;GO:0004706;GO:0004708;GO:0004710;GO:0004711;GO:0004718;GO:0008338;GO:0008339;GO:0008349;GO:0008545;GO:0016908;GO:0016909;GO:0019199;GO:0019912;GO:0034211
10453	cation transport biological_process;;;;	0	0	0	0	0	0	0	0	0	GO:0006812;GO:0008324;GO:0016020
10461	protein kinase activity molecular_function;;;;	0	0	0	0	0	0	0	0	0	GO:0004672;GO:0005524;GO:0006468;GO:0004713;GO:0004674;GO:0004709
10484	N-acetyltransferase activity molecular_function;;;;	0	0	0	0	0	0	0	0	0	GO:0008080;GO:0008152;GO:0004147;GO:0004405;GO:0004406;GO:0008374;GO:0008415;GO:0008951;GO:0016406;GO:0016407;GO:0016408;GO:0016409;GO:0016410;GO:0016411;GO:0016412;GO:0016413;GO:0016414;GO:0016415;GO:0016416;GO:0016417;GO:0016418;GO:0016419;GO:0016420;GO:0016454;GO:0016748;GO:0016749;GO:0016750;GO:0016751;GO:0016752;GO:0016753;GO:0018030;GO:0018031;GO:0018711;GO:0018712;GO:0018713;GO:0019105;GO:…
10510	No Hits;;;;	0	0	0	0	0	0	0	0	0	0
10540	catalytic activity molecular_function;;;;	0	0	0	0	0	0	0	0	0	GO:0003824;GO:0000105;GO:0000107;GO:0005737;GO:0009382;GO:0016763;GO:0008152;GO:0018071;GO:0018121;GO:0018127;GO:0043867
10558	No Hits;;;;	0	0	0	0	0	0	0	0	0	0
10595	No Hits;;;;	0	0	0	0	0	0	0	0	0	0
10660	No Hits;;;;	0	0	0	0	0	0	0	0	0	0
10696	No Hits;;;;	0	0	0	0	0	0	0	0	0	0
10726	No Hits;;;;	0	0	0	0	0	0	0	0	0	0
10734	No Hits;;;;	0	0	0	0	0	0	0	0	0	0
10794	peptidyl-prolyl cis-trans isomerase activity molecular_function;;;;	0	0	0	0	0	0	0	0	0	GO:0003755;GO:0006457;GO:0004600;GO:0030051;GO:0042027
10796	aminoacyl-tRNA hydrolase activity molecular_function;;;;	0	0	0	0	0	0	0	0	0	GO:0004045;GO:0006412
10801	ATP binding molecular_function;;;;	0	0	0	0	0	0	0	0	0	GO:0005524;GO:0006810;GO:0016021;GO:0042626;GO:0016887;GO:0000166;GO:0017111
10805	Rab GTPase activator activity molecular_function;;;;	0	0	0	0	0	0	0	0	0	GO:0005097;GO:0005622;GO:0032313
10817	No Hits;;;;	0	0	0	0	0	0	0	0	0	0
10831	metabolic process biological_process;;;;	0	0	0	0	0	0	0	0	0	GO:0008152;GO:0016846
10846	No Hits;;;;	0	0	0	0	0	0	0	0	0	0
10852	binding molecular_function;;;;	0	0	0	0	0	0	0	0	0	GO:0005488
10889	zinc ion binding molecular_function;;;;	0	0	0	0	0	0	0	0	0	GO:0008270;GO:0016491;GO:0003824;GO:0005488;GO:0008152;GO:0003960
10900	No Hits;;;;	0	0	0	0	0	0	0	0	0	0
10919	ubiquitin-protein ligase activity molecular_function;;;;	0	0	0	0	0	0	0	0	0	GO:0004842;GO:0005622;GO:0006464;GO:0006512;GO:0051438;GO:0051440;GO:0051443;GO:0051444
10930	protein binding molecular_function;;;;	0	0	0	0	0	0	0	0	0	GO:0005515;GO:0008270;GO:0004842;GO:0051438;GO:0051440;GO:0051443;GO:0051444
10937	DNA binding molecular_function;;;;	0	0	0	0	0	0	0	0	0	GO:0003677
10960	No Hits;;;;	0	0	0	0	0	0	0	0	0	0
10974	protein import into nucleus; docking biological_process;;;	0	0	0	0	0	0	0	0	0	GO:0000059;GO:0005634;GO:0005643;GO:0005737;GO:0006886;GO:0008565;GO:0005488
10975	No Hits;;;;	0	0	0	0	0	0	0	0	0	0
10983	No Hits;;;;	0	0	0	0	0	0	0	0	0	0
11017	No Hits;;;;	0	0	0	0	0	0	0	0	0	0
11026	catalytic activity molecular_function;;;;	0	0	0	0	0	0	0	0	0	GO:0003824
11055	No Hits;;;;	0	0	0	0	0	0	0	0	0	0
11087	serine-type endopeptidase activity molecular_function;;;;	0	0	0	0	0	0	0	0	0	GO:0004252;GO:0006508;GO:0003824;GO:0004289;GO:0008132;GO:0008243;GO:0008991;GO:0016808
11105	electron transport biological_process;;;;	0	0	0	0	0	0	0	0	0	GO:0006118;GO:0016491;GO:0051287
11111	No Hits;;;;	0	0	0	0	0	0	0	0	0	0
11175	actin binding molecular_function;;;;	0	0	0	0	0	0	0	0	0	GO:0003779;GO:0016043;GO:0030036;GO:0008270
11199	No Hits;;;;	0	0	0	0	0	0	0	0	0	0
11227	integral to membrane cellular_component;;;;	0	0	0	0	0	0	0	0	0	GO:0016021;GO:0016192;GO:0005515
11246	tRNA binding molecular_function;;;;	0	0	0	0	0	0	0	0	0	GO:0000049;GO:0001522;GO:0008033;GO:0016439;GO:0009982;GO:0042299;GO:0042300
11247	No Hits;;;;	0	0	0	0	0	0	0	0	0	0
11261	nucleus cellular_component;;;;	0	0	0	0	0	0	0	0	0	GO:0005634;GO:0030785
11283	No Hits;;;;	0	0	0	0	0	0	0	0	0	0
11294	No Hits;;;;	0	0	0	0	0	0	0	0	0	0
11299	No Hits;;;;	0	0	0	0	0	0	0	0	0	0
11307	oxidoreductase activity; acting on paired donors; with incorporation or reduction of molecular oxygen; 2-oxoglutarate as one donor; and incorporation of one atom each of oxygen into both donors molecular_function	0	0	0	0	0	0	0	0	0	GO:0016706;GO:0019538
11321	No Hits;;;;	0	0	0	0	0	0	0	0	0	0
11349	extracellular region cellular_component;;;;	0	0	0	0	0	0	0	0	0	GO:0005576;GO:0006952;GO:0009405
11383	structural constituent of ribosome molecular_function;;;;	0	0	0	0	0	0	0	0	0	GO:0003735;GO:0005622;GO:0005840;GO:0006412;GO:0005634;GO:0008270
11399	acyl-CoA dehydrogenase activity molecular_function;;;;	0	0	0	0	0	0	0	0	0	GO:0003995;GO:0006118;GO:0016627;GO:0008152;GO:0016937;GO:0017099;GO:0019109;GO:0043820;GO:0043830
11410	metabolic process biological_process;;;;	0	0	0	0	0	0	0	0	0	GO:0008152;GO:0016491;GO:0003824;GO:0005488;GO:0000252;GO:0000253;GO:0004033;GO:0004448;GO:0004495;GO:0008875;GO:0016229;GO:0018451;GO:0018452;GO:0018453;GO:0032442;GO:0033764;GO:0033765;GO:0043713;GO:0048258;GO:0051990
11417	No Hits;;;;	0	0	0	0	0	0	0	0	0	0
11447	microtubule motor activity molecular_function;;;;	0	0	0	0	0	0	0	0	0	GO:0003777;GO:0005524;GO:0005875;GO:0007018
11461	No Hits;;;;	0	0	0	0	0	0	0	0	0	0
11478	No Hits;;;;	0	0	0	0	0	0	0	0	0	0
11491	protein serine/threonine kinase activity molecular_function;;;;	0	0	0	0	0	0	0	0	0	GO:0004674;GO:0005524;GO:0004713;GO:0006468;GO:0004675;GO:0004676;GO:0004677;GO:0004679;GO:0004680;GO:0004681;GO:0004690;GO:0004694;GO:0004695;GO:0004696;GO:0004698;GO:0004700;GO:0004702;GO:0004704;GO:0004705;GO:0004706;GO:0004708;GO:0004710;GO:0004711;GO:0004718;GO:0008338;GO:0008339;GO:0008349;GO:0008545;GO:0016908;GO:0016909;GO:0019199;GO:0019912;GO:0034211
11492	protein binding molecular_function;;;;	0	0	0	0	0	0	0	0	0	GO:0005515;GO:0005680;GO:0030071
11500	metabolic process biological_process;;;;	0	0	0	0	0	0	0	0	0	GO:0008152;GO:0008168;GO:0000179;GO:0003880;GO:0008169;GO:0008170;GO:0008171;GO:0008172;GO:0008173;GO:0008174;GO:0008175;GO:0008276;GO:0008326;GO:0008425;GO:0008649;GO:0008650;GO:0009008;GO:0009383;GO:0016205;GO:0016273;GO:0016274;GO:0016278;GO:0016279;GO:0016300;GO:0016423;GO:0016424;GO:0016426;GO:0016427;GO:0016431;GO:0016433;GO:0016434;GO:0016435;GO:0016436;GO:0018423;GO:0018707;GO:0019702;GO:…
11512	RNA binding molecular_function;;;;	0	0	0	0	0	0	0	0	0	GO:0003723;GO:0006396
11546	ATP binding molecular_function;;;;	0	0	0	0	0	0	0	0	0	GO:0005524;GO:0016887;GO:0000166;GO:0017111
11547	ATP binding molecular_function;;;;	0	0	0	0	0	0	0	0	0	GO:0005524;GO:0016887;GO:0000166;GO:0017111
11568	lipid metabolic process biological_process;;;;	0	0	0	0	0	0	0	0	0	GO:0006629;GO:0016788;GO:0004518;GO:0042578;GO:0043765
11619	No Hits;;;;	0	0	0	0	0	0	0	0	0	0
11645	nucleic acid binding molecular_function;;;;	0	0	0	0	0	0	0	0	0	GO:0003676;GO:0004386;GO:0005524;GO:0004003;GO:0004004;GO:0008026;GO:0008094;GO:0008186;GO:0015462;GO:0016887;GO:0017116;GO:0042623;GO:0042624;GO:0042625;GO:0042626
11653	oxidoreductase activity; acting on paired donors; with incorporation or reduction of molecular oxygen; 2-oxoglutarate as one donor; and incorporation of one atom each of oxygen into both donors molecular_function	0	0	0	0	0	0	0	0	0	GO:0016706;GO:0019538;GO:0004656;GO:0016222;GO:0019798
11655	nucleotide binding molecular_function;;;;	0	0	0	0	0	0	0	0	0	GO:0000166;GO:0017111;GO:0005524
11704	heat shock protein binding molecular_function;;;;	0	0	0	0	0	0	0	0	0	GO:0031072
11711	zinc ion binding molecular_function;;;;	0	0	0	0	0	0	0	0	0	GO:0008270
11714	rRNA processing biological_process;;;;	0	0	0	0	0	1	0	1	1	GO:0006364;GO:0032040
11718	FMN binding molecular_function;;;;	0	0	0	0	0	0	0	0	0	GO:0010181;GO:0016491;GO:0003959
11731	No Hits;;;;	0	0	0	0	0	0	0	0	0	0
11742	No Hits;;;;	0	0	0	0	0	0	0	0	0	0
11802	No Hits;;;;	0	0	0	0	0	0	0	0	0	0
11806	No Hits;;;;	0	0	0	0	0	0	0	0	0	0
11834	No Hits;;;;	0	0	0	0	0	0	0	0	0	0
11843	No Hits;;;;	0	0	0	0	0	0	0	0	0	0
11846	calcium ion binding molecular_function;;;;	0	1	0	0	0	1	0	1	2	GO:0005509;GO:0006071;GO:0008889
11862	Rab GTPase activator activity molecular_function;;;;	0	0	0	0	0	0	0	0	0	GO:0005097;GO:0005622;GO:0032313;GO:0031177
11883	nucleic acid binding molecular_function;;;;	0	0	0	0	0	0	0	0	0	GO:0003676;GO:0005622;GO:0008270
11884	protein binding molecular_function;;;;	0	0	0	0	0	0	0	0	0	GO:0005515
11885	No Hits;;;;	0	0	0	0	0	0	0	0	0	0
11921	No Hits;;;;	0	0	0	0	0	0	0	0	0	0
11936	No Hits;;;;	0	0	0	0	0	0	0	0	0	0
11949	extracellular region cellular_component;;;;	0	0	0	0	1	0	0	1	1	GO:0005576;GO:0006952;GO:0009405
11956	No Hits;;;;	0	0	0	0	0	0	0	0	0	0
11970	No Hits;;;;	0	0	0	0	0	0	0	0	0	0
11992	calcium ion binding molecular_function;;;;	0	0	0	0	0	0	0	0	0	GO:0005509
12007	triacylglycerol lipase activity molecular_function;;;;	0	0	0	0	0	0	0	0	0	GO:0004806;GO:0006629
12019	No Hits;;;;	0	0	0	0	0	0	0	0	0	0
12020	nucleic acid binding molecular_function;;;;	0	0	0	0	0	0	0	0	0	GO:0003676
12048	hydrolase activity molecular_function;;;;	0	0	0	0	0	0	0	0	0	GO:0016787;GO:0000810;GO:0004787;GO:0008413;GO:0008758;GO:0008796;GO:0008828;GO:0016462;GO:0019176;GO:0019177;GO:0043141
12067	hydrolase activity; acting on carbon-nitrogen (but not peptide) bonds molecular_function;;;	0	0	0	0	0	0	0	0	0	GO:0016810
12070	exo-alpha-sialidase activity molecular_function;;;;	0	0	0	0	0	0	0	0	0	GO:0004308
12082	amino acid metabolic process biological_process;;;;	0	0	0	0	0	0	0	0	0	GO:0006520;GO:0030170;GO:0004794;GO:0009097;GO:0003824;GO:0008152
12083	nucleic acid binding molecular_function;;;;	0	0	0	0	0	0	0	0	0	GO:0003676
12109	No Hits;;;;	0	0	0	0	0	0	0	0	0	0
12116	protein kinase activity molecular_function;;;;	0	0	0	0	0	0	0	0	0	GO:0004672;GO:0005524;GO:0006468;GO:0004713;GO:0004674
12117	hydrolase activity; acting on carbon-nitrogen (but not peptide) bonds; in linear amidines molecular_function;;	0	0	0	0	0	0	0	0	0	GO:0016813;GO:0046872
12138	No Hits;;;;	0	0	0	0	0	0	0	0	0	0
12143	DNA photolyase activity molecular_function;;;;	0	0	0	0	0	0	0	0	0	GO:0003913;GO:0006281;GO:0003904
12147	No Hits;;;;	0	0	0	0	0	0	0	0	0	0
12350	No Hits;;;;	0	0	0	0	0	0	0	0	0	0
12359	protein kinase activity molecular_function;;;;	0	0	0	0	0	0	0	0	0	GO:0004672;GO:0005524;GO:0006468;GO:0004674;GO:0004713;GO:0004675;GO:0004676;GO:0004677;GO:0004679;GO:0004680;GO:0004681;GO:0004690;GO:0004694;GO:0004695;GO:0004696;GO:0004698;GO:0004700;GO:0004702;GO:0004704;GO:0004705;GO:0004706;GO:0004708;GO:0004710;GO:0004711;GO:0004718;GO:0008338;GO:0008339;GO:0008349;GO:0008545;GO:0016908;GO:0016909;GO:0019199;GO:0019912;GO:0034211
12390	No Hits;;;;	0	0	0	0	0	0	0	0	0	0
12415	hydrolase activity molecular_function;;;;	0	0	0	0	0	0	0	0	0	GO:0016787;GO:0004452;GO:0008299
12425	nucleic acid binding molecular_function;;;;	0	0	0	0	0	0	0	0	0	GO:0003676
12430	cyclin-dependent protein kinase activity molecular_function;;;;	0	0	0	0	0	0	0	0	0	GO:0004693
12623	dolichyl-diphosphooligosaccharide-protein glycotransferase activity molecular_function;;;;	0	0	0	0	0	0	0	0	0	GO:0004579
12651	proteolysis biological_process;;;;	0	0	0	0	0	0	0	0	0	GO:0006508;GO:0008233;GO:0043275
12657	proteolysis biological_process;;;;	0	0	0	0	0	0	0	0	0	GO:0006508;GO:0008233;GO:0043275
12763	No Hits;;;;	0	0	0	0	0	0	0	0	0	0
12778	nucleotide binding molecular_function;;;;	0	1	0	0	1	0	0	1	2	GO:0000166;GO:0004812;GO:0005524;GO:0005737;GO:0006412;GO:0006418;GO:0005215;GO:0005488;GO:0006810;GO:0003824;GO:0005975;GO:0030246;GO:0016837
12784	calcium ion binding molecular_function;;;;	0	0	0	0	0	0	0	0	0	GO:0005509
12785	No Hits;;;;	0	0	0	0	0	0	0	0	0	0
12837	No Hits;;;;	0	0	0	0	0	0	0	0	0	0
12885	Rab GTPase activator activity molecular_function;;;;	0	0	0	0	0	0	0	0	0	GO:0005097;GO:0005622;GO:0032313
12927	exo-alpha-sialidase activity molecular_function;;;;	0	1	0	0	1	0	0	1	2	GO:0004308
12936	No Hits;;;;	0	0	0	0	0	0	0	0	0	0
12938	metabolic process biological_process;;;;	0	1	0	0	0	0	0	1	1	GO:0008152;GO:0016616;GO:0003862;GO:0005737;GO:0009098
12958	No Hits;;;;	0	0	0	0	0	0	0	0	0	0
13014	No Hits;;;;	0	0	0	0	0	0	0	0	0	0
13021	No Hits;;;;	0	0	0	0	0	0	0	0	0	0
13027	No Hits;;;;	0	0	0	0	0	0	0	0	0	0
13078	No Hits;;;;	0	0	0	0	0	0	0	0	0	0
13101	alpha-1;6-mannosyltransferase activity molecular_function;;;	0	0	0	0	0	0	0	0	0	GO:0000009;GO:0000026;GO:0000030;GO:0000033;GO:0001962;GO:0003980;GO:0004376;GO:0004576;GO:0004583;GO:0008375;GO:0008376;GO:0008378;GO:0008417;GO:0008755;GO:0008921;GO:0016253;GO:0016759;GO:0018715;GO:0018716;GO:0018717;GO:0018718;GO:0019112;GO:0019187;GO:0031278;GO:0033556;GO:0042281;GO:0042283;GO:0045140;GO:0046527;GO:0046920;GO:0046921
13144	No Hits;;;;	0	0	0	0	0	0	0	0	0	0
13215	protein binding molecular_function;;;;	0	0	0	0	0	0	0	0	0	GO:0005515;GO:0003824;GO:0005992;GO:0005975;GO:0030246;GO:0003825
13219	membrane cellular_component;;;;	0	0	0	0	0	0	0	0	0	GO:0016020
13222	nucleic acid binding molecular_function;;;;	0	0	0	0	0	0	0	0	0	GO:0003676;GO:0005515;GO:0008270;GO:0005622
13224	riboflavin kinase activity molecular_function;;;;	0	0	0	0	0	1	0	1	1	GO:0008531;GO:0009231
13253	DNA binding molecular_function;;;;	0	0	0	0	0	0	0	0	0	GO:0003677;GO:0005515;GO:0005634;GO:0006350;GO:0030528
13288	No Hits;;;;	0	0	0	0	0	0	0	0	0	0
13338	protein binding molecular_function;;;;	0	0	0	0	0	0	0	0	0	GO:0005515;GO:0007154;GO:0035091
13395	oxidoreductase activity molecular_function;;;;	0	0	0	0	0	0	0	0	0	GO:0016491;GO:0047681
13445	intracellular signaling cascade biological_process;;;;	0	0	0	0	0	0	0	0	0	GO:0007242
13448	structural constituent of ribosome molecular_function;;;;	0	0	0	0	0	0	0	0	0	GO:0003735;GO:0005622;GO:0005840;GO:0006412
13487	rRNA processing biological_process;;;;	0	0	0	0	0	0	0	0	0	GO:0006364;GO:0032040;GO:0003847
13498	No Hits;;;;	0	0	0	0	0	0	0	0	0	0
13607	acid phosphatase activity molecular_function;;;;	0	0	0	0	0	0	0	0	0	GO:0003993
13619	binding molecular_function;;;;	0	0	0	0	0	0	0	0	0	GO:0005488
13624	No Hits;;;;	0	0	0	0	0	0	0	0	0	0
13637	No Hits;;;;	0	0	0	0	0	0	0	0	0	0
13639	No Hits;;;;	0	0	0	0	0	0	0	0	0	0
13645	No Hits;;;;	0	0	0	0	0	0	0	0	0	0
13658	No Hits;;;;	0	0	0	0	0	0	0	0	0	0
13662	No Hits;;;;	0	0	0	0	0	0	0	0	0	0
13664	DNA binding molecular_function;;;;	0	1	0	0	0	0	0	1	1	GO:0003677;GO:0005524;GO:0000810;GO:0004787;GO:0008413;GO:0008758;GO:0008796;GO:0008828;GO:0016462;GO:0019176;GO:0019177;GO:0043141
13677	No Hits;;;;	0	0	0	0	0	0	0	0	0	0
13698	protein binding molecular_function;;;;	0	0	0	0	0	0	0	0	0	GO:0005515;GO:0007154;GO:0035091
13724	chromatin remodeling complex cellular_component;;;;	0	0	0	0	0	0	0	0	0	GO:0016585;GO:0031491;GO:0043044
13728	No Hits;;;;	0	0	0	0	0	0	0	0	0	0
13733	No Hits;;;;	0	0	0	0	0	0	0	0	0	0
13769	catalytic activity molecular_function;;;;	0	0	0	0	0	0	0	0	0	GO:0003824;GO:0046872
13878	nucleus cellular_component;;;;	0	0	0	0	0	0	0	0	0	GO:0005634
13896	No Hits;;;;	0	0	0	0	0	0	0	0	0	0
13898	No Hits;;;;	0	0	0	0	0	0	0	0	0	0
13903	diacylglycerol pyrophosphate phosphatase activity molecular_function;;;;	0	0	0	0	0	0	0	0	0	GO:0000810;GO:0004787;GO:0008413;GO:0008758;GO:0008796;GO:0008828;GO:0016462;GO:0019176;GO:0019177;GO:0043141
14010	RNA binding molecular_function;;;;	0	0	0	0	0	0	0	0	0	GO:0003723;GO:0005515;GO:0005634;GO:0042255
14015	No Hits;;;;	0	0	0	0	0	0	0	0	0	0
14020	No Hits;;;;	0	0	0	0	0	0	0	0	0	0
14034	oxidoreductase activity molecular_function;;;;	0	1	0	0	0	1	0	1	2	GO:0016491;GO:0050660;GO:0003824
14043	No Hits;;;;	0	0	0	0	0	0	0	0	0	0
14044	No Hits;;;;	0	0	0	0	0	0	0	0	0	0
14047	No Hits;;;;	0	0	0	0	0	0	0	0	0	0
14093	protein binding molecular_function;;;;	0	0	0	0	0	0	0	0	0	GO:0005515;GO:0007154;GO:0035091
14099	No Hits;;;;	0	0	0	0	0	0	0	0	0	0
14133	No Hits;;;;	0	0	0	0	0	0	0	0	0	0
14204	zinc ion binding molecular_function;;;;	0	0	0	0	0	0	0	0	0	GO:0008270
14235	transporter activity molecular_function;;;;	0	0	0	0	0	0	0	0	0	GO:0005215;GO:0006810;GO:0016021
14250	GTPase activator activity molecular_function;;;;	0	0	0	0	0	0	0	0	0	GO:0005096;GO:0005622;GO:0051056;GO:0004871;GO:0003824;GO:0005524;GO:0008152
14261	integral to membrane cellular_component;;;;	0	0	0	0	0	0	0	0	0	GO:0016021;GO:0042765
14271	No Hits;;;;	0	0	0	0	0	0	0	0	0	0
14314	No Hits;;;;	0	0	0	0	0	0	0	0	0	0
14327	No Hits;;;;	0	0	0	0	0	0	0	0	0	0
14351	No Hits;;;;	0	0	0	0	0	0	0	0	0	0
14369	No Hits;;;;	0	0	0	0	0	1	0	1	1	0
14400	metabolic process biological_process;;;;	0	0	0	0	0	0	0	0	0	GO:0008152;GO:0008484
14420	No Hits;;;;	0	0	0	0	0	0	0	0	0	0
14424	No Hits;;;;	0	0	0	0	0	0	0	0	0	0
14488	catalytic activity molecular_function;;;;	0	0	0	0	0	0	0	0	0	GO:0003824;GO:0008152;GO:0016207
14523	No Hits;;;;	0	0	0	0	0	0	0	0	0	0
14548	No Hits;;;;	0	0	0	0	0	0	0	0	0	0
14559	No Hits;;;;	0	0	0	0	0	0	0	0	0	0
14584	No Hits;;;;	0	0	0	0	0	0	0	0	0	0
14637	No Hits;;;;	0	0	0	0	0	0	0	0	0	0
14650	No Hits;;;;	0	0	0	0	0	0	0	0	0	0
14714	No Hits;;;;	0	0	0	0	0	0	0	0	0	0
14748	No Hits;;;;	0	0	0	0	0	0	0	0	0	0
14770	No Hits;;;;	0	0	0	0	0	1	0	1	1	0
14776	nucleic acid binding molecular_function;;;;	0	0	0	0	0	0	0	0	0	GO:0003676
14802	catalytic activity molecular_function;;;;	0	0	0	0	0	0	0	0	0	GO:0003824;GO:0008152;GO:0004300
14821	protein binding molecular_function;;;;	0	0	0	0	0	0	0	0	0	GO:0005515;GO:0003910
14828	metalloendopeptidase activity molecular_function;;;;	0	0	0	0	0	0	0	0	0	GO:0004222;GO:0006508;GO:0016020;GO:0008237;GO:0008270
14883	oxidoreductase activity molecular_function;;;;	0	1	0	0	0	0	0	1	1	GO:0016491;GO:0050660
14904	No Hits;;;;	0	0	0	0	0	0	0	0	0	0
14906	No Hits;;;;	0	0	0	0	0	0	0	0	0	0
14911	No Hits;;;;	0	0	0	0	0	0	0	0	0	0
14936	No Hits;;;;	0	0	0	0	0	0	0	0	0	0
14958	No Hits;;;;	0	0	0	0	0	0	0	0	0	0
14970	ATP binding molecular_function;;;;	0	0	0	0	0	0	0	0	0	GO:0005524;GO:0006810;GO:0016021;GO:0042626;GO:0005634;GO:0016887;GO:0000166;GO:0017111
14976	No Hits;;;;	0	0	0	0	0	0	0	0	0	0
14993	No Hits;;;;	0	0	0	0	0	0	0	0	0	0
15064	No Hits;;;;	0	1	0	0	0	0	0	1	1	0
15081	No Hits;;;;	0	0	0	0	0	0	0	0	0	0
15085	No Hits;;;;	0	0	0	0	0	0	0	0	0	0
15097	glucosylceramidase activity molecular_function;;;;	0	0	0	0	0	0	0	0	0	GO:0004348;GO:0005764;GO:0006665;GO:0007040
15179	No Hits;;;;	0	0	0	0	0	0	0	0	0	0
15223	RNA binding molecular_function;;;;	0	0	0	0	0	0	0	0	0	GO:0003723;GO:0006396;GO:0008173;GO:0003777;GO:0005524;GO:0005875;GO:0007018
15235	hydrolase activity; hydrolyzing O-glycosyl compounds molecular_function;;;	0	0	0	0	0	0	0	0	0	GO:0004553;GO:0005975;GO:0008422
15237	extracellular region cellular_component;;;;	0	0	0	0	0	0	0	0	0	GO:0005576;GO:0030570
15238	extracellular region cellular_component;;;;	0	0	0	0	0	0	0	0	0	GO:0005576;GO:0030570
15282	peroxidase activity molecular_function;;;;	0	0	0	0	0	0	0	0	0	GO:0004601;GO:0006118
15288	No Hits;;;;	0	0	0	0	0	0	0	0	0	0
15324	No Hits;;;;	0	0	0	0	0	0	0	0	0	0
15342	nucleus cellular_component;;;;	0	0	0	0	0	0	0	0	0	GO:0005634
15345	protein binding molecular_function;;;;	0	0	0	0	0	0	0	0	0	GO:0005515
15379	cytoskeleton cellular_component;;;;	0	0	0	0	0	0	0	0	0	GO:0005856;GO:0030041
15477	metabolic process biological_process;;;;	0	0	0	0	0	0	0	0	0	GO:0008152;GO:0016757;GO:0000162;GO:0004048
15559	No Hits;;;;	0	0	0	0	0	0	0	0	0	0
15561	No Hits;;;;	0	0	0	0	0	0	0	0	0	0
15647	adenyl-nucleotide exchange factor activity molecular_function;;;;	0	1	0	0	0	0	0	1	1	GO:0000774;GO:0006457;GO:0042803;GO:0051087;GO:0005515
15653	No Hits;;;;	0	0	0	0	0	0	0	0	0	0
15710	integral to membrane cellular_component;;;;	0	0	0	0	0	0	0	0	0	GO:0016021
15715	small conjugating protein ligase activity molecular_function;;;;	0	0	0	0	0	0	0	0	0	GO:0019787;GO:0043687;GO:0051246;GO:0004842;GO:0051438;GO:0051440;GO:0051443;GO:0051444
15732	No Hits;;;;	0	0	0	0	0	0	0	0	0	0
15753	No Hits;;;;	0	0	0	0	0	0	0	0	0	0
15761	DNA binding molecular_function;;;;	0	0	0	0	0	0	0	0	0	GO:0003677;GO:0005622;GO:0005524;GO:0006259;GO:0008094;GO:0000166;GO:0005515
15797	No Hits;;;;	0	0	0	0	0	0	0	0	0	0
15810	membrane cellular_component;;;;	0	0	0	0	0	0	0	0	0	GO:0016020
15914	structural constituent of ribosome molecular_function;;;;	0	0	0	0	0	0	0	0	0	GO:0003735;GO:0005622;GO:0005840;GO:0006412
15957	electron transport biological_process;;;;	0	0	0	0	0	0	0	0	0	GO:0006118;GO:0016491;GO:0050662
15969	protein binding molecular_function;;;;	0	0	0	0	0	0	0	0	0	GO:0005515
16056	No Hits;;;;	0	0	0	0	0	0	0	0	0	0
16063	No Hits;;;;	0	0	0	0	0	1	0	1	1	0
16107	No Hits;;;;	0	0	0	0	0	0	0	0	0	0
16124	nucleotide binding molecular_function;;;;	0	0	0	0	0	0	0	0	0	GO:0000166;GO:0003677;GO:0003887;GO:0006260
16126	No Hits;;;;	0	1	0	0	0	0	0	1	1	0
16155	metalloendopeptidase activity molecular_function;;;;	0	0	0	0	0	0	0	0	0	GO:0004222;GO:0006508;GO:0008237;GO:0008270;GO:0008944
16158	No Hits;;;;	0	0	0	0	0	0	0	0	0	0
16178	No Hits;;;;	0	0	0	0	0	0	0	0	0	0
16193	nucleic acid binding molecular_function;;;;	0	0	0	0	0	0	0	0	0	GO:0003676;GO:0005622
16252	carboxy-lyase activity molecular_function;;;;	0	1	0	0	1	0	0	1	2	GO:0016831;GO:0019752;GO:0030170;GO:0004351;GO:0006536
16261	intracellular cellular_component;;;;	0	0	0	0	0	0	0	0	0	GO:0005622
16289	ATP binding molecular_function;;;;	0	0	0	0	0	0	0	0	0	GO:0005524;GO:0016310;GO:0016772;GO:0004740
16294	No Hits;;;;	0	0	0	0	0	0	0	0	0	0
16329	metabolic process biological_process;;;;	0	1	0	0	0	0	0	1	1	GO:0008152;GO:0016616;GO:0051287;GO:0048037;GO:0003824;GO:0005488;GO:0000252;GO:0000253;GO:0004033;GO:0004448;GO:0004495;GO:0008875;GO:0016229;GO:0018451;GO:0018452;GO:0018453;GO:0032442;GO:0033764;GO:0033765;GO:0043713;GO:0048258;GO:0051990
16336	hydrolase activity; hydrolyzing O-glycosyl compounds molecular_function;;;	0	1	0	0	1	0	0	1	2	GO:0004553;GO:0005975
16354	calcium ion binding molecular_function;;;;	0	0	0	0	0	0	0	0	0	GO:0005509
16362	UDP-N-acetylmuramoylalanyl-D-glutamyl-2;6-diaminopimelate-D-alanyl-D-alanine ligase activity molecular_function;;;	0	0	0	0	0	0	0	0	0	GO:0008766;GO:0018169;GO:0043773;GO:0043774
16399	intracellular protein transport biological_process;;;;	0	0	0	0	0	0	0	0	0	GO:0006886
16434	No Hits;;;;	0	0	0	0	0	0	0	0	0	0
16440	protein binding molecular_function;;;;	0	0	0	0	0	0	0	0	0	GO:0005515;GO:0006614;GO:0008312;GO:0045900;GO:0048500
16445	nucleic acid binding molecular_function;;;;	0	0	0	0	0	0	0	0	0	GO:0003676
16500	No Hits;;;;	0	0	0	0	0	0	0	0	0	0
16541	ATP binding molecular_function;;;;	0	1	0	0	0	1	0	1	2	GO:0005524;GO:0006810;GO:0015662;GO:0016020;GO:0000287;GO:0004012;GO:0015914;GO:0016021
16551	No Hits;;;;	0	0	0	0	0	0	0	0	0	0
16560	N-acetyltransferase activity molecular_function;;;;	0	0	0	0	0	0	0	0	0	GO:0008080;GO:0008152
16573	No Hits;;;;	0	0	0	0	0	0	0	0	0	0
16615	No Hits;;;;	0	0	0	0	0	0	0	0	0	0
16635	zinc ion binding molecular_function;;;;	0	0	0	0	0	0	0	0	0	GO:0008270
16648	nucleic acid binding molecular_function;;;;	0	0	0	0	0	0	0	0	0	GO:0003676
16650	protein binding molecular_function;;;;	0	0	0	0	0	0	0	0	0	GO:0005515;GO:0008270
16667	protein binding molecular_function;;;;	0	0	0	0	0	0	0	0	0	GO:0005515;GO:0003677;GO:0005634
16729	metabolic process biological_process;;;;	0	0	0	0	0	0	0	0	0	GO:0008152;GO:0016740;GO:0008834
16734	DNA-directed DNA polymerase activity molecular_function;;;;	0	0	0	0	0	0	0	0	0	GO:0003887;GO:0034061
16760	No Hits;;;;	0	0	0	0	0	0	0	0	0	0
16777	nucleic acid binding molecular_function;;;;	0	0	0	0	0	0	0	0	0	GO:0003676;GO:0004386;GO:0005524;GO:0008026;GO:0000166;GO:0017111;GO:0004003;GO:0004004;GO:0008094;GO:0008186;GO:0015462;GO:0016887;GO:0017116;GO:0042623;GO:0042624;GO:0042625;GO:0042626
16798	No Hits;;;;	0	0	0	0	0	0	0	0	0	0
16801	No Hits;;;;	0	1	0	0	0	0	0	1	1	0
16825	nucleotide binding molecular_function;;;;	0	0	0	0	0	0	0	0	0	GO:0000166;GO:0017111;GO:0003777;GO:0007018;GO:0030286;GO:0005524;GO:0016887
17052	catalytic activity molecular_function;;;;	0	0	1	0	0	1	0	1	2	GO:0003824;GO:0008152;GO:0004467;GO:0015645;GO:0031955;GO:0031956;GO:0031957
17061	protein phosphatase type 2A complex cellular_component;;;;	0	0	0	0	0	0	0	0	0	GO:0000159;GO:0007165;GO:0008601;GO:0047778
17112	No Hits;;;;	0	0	0	0	0	0	0	0	0	0
17161	FMN binding molecular_function;;;;	0	0	1	0	0	0	0	1	1	GO:0010181;GO:0016491;GO:0003959
17184	iron ion binding molecular_function;;;;	0	0	0	0	0	0	0	0	0	GO:0005506;GO:0006118;GO:0016021;GO:0016491;GO:0050660
17207	No Hits;;;;	0	1	0	0	1	1	0	1	3	0
17225	No Hits;;;;	0	0	0	0	0	0	0	0	0	0
17277	calcium ion binding molecular_function;;;;	0	0	0	0	0	0	0	0	0	GO:0005509
17307	phospholipid biosynthetic process biological_process;;;;	0	0	0	0	0	0	0	0	0	GO:0008654;GO:0016020;GO:0016780;GO:0004307
17321	No Hits;;;;	0	1	0	0	1	1	0	1	3	0
17326	No Hits;;;;	0	0	0	0	0	0	0	0	0	0
17329	metabolic process biological_process;;;;	0	0	0	0	0	1	0	1	1	GO:0008152;GO:0016491;GO:0003824;GO:0005488;GO:0004316
17333	No Hits;;;;	0	0	0	0	0	0	0	0	0	0
17334	No Hits;;;;	0	0	0	0	0	0	0	0	0	0
17384	No Hits;;;;	0	0	0	0	0	0	0	0	0	0
17404	integral to membrane cellular_component;;;;	0	0	0	0	0	0	0	0	0	GO:0016021;GO:0050291
17415	No Hits;;;;	0	0	0	0	0	0	0	0	0	0
17480	nucleotide metabolic process biological_process;;;;	0	0	0	0	0	0	0	0	0	GO:0009117;GO:0016787;GO:0005524;GO:0016887;GO:0000166;GO:0017111;GO:0046080;GO:0004129;GO:0005507;GO:0006118;GO:0016021;GO:0020037
17485	No Hits;;;;	0	0	0	0	0	0	0	0	0	0
17493	No Hits;;;;	0	0	0	0	0	0	0	0	0	0
17500	protein kinase activity molecular_function;;;;	0	0	0	0	0	0	0	0	0	GO:0004672;GO:0005524;GO:0006468;GO:0004713;GO:0004674
17528	chromatin cellular_component;;;;	0	0	0	0	0	0	0	0	0	GO:0000785;GO:0003682;GO:0005634;GO:0006333
17558	No Hits;;;;	0	0	0	0	0	0	0	0	0	0
17608	oxidoreductase activity molecular_function;;;;	0	0	0	0	0	0	0	0	0	GO:0016491;GO:0050660
17625	DNA binding molecular_function;;;;	0	0	0	0	0	0	0	0	0	GO:0003677;GO:0005677;GO:0006342;GO:0006355;GO:0006476;GO:0008270;GO:0017136;GO:0051287
17633	proteolysis biological_process;;;;	0	0	0	0	0	0	0	0	0	GO:0006508;GO:0008237;GO:0008270
17670	No Hits;;;;	0	0	0	0	0	0	0	0	0	0
17679	nucleotidyltransferase activity molecular_function;;;;	0	0	0	0	0	0	0	0	0	GO:0016779;GO:0003887;GO:0034061
17680	No Hits;;;;	0	0	0	0	0	0	0	0	0	0
17688	No Hits;;;;	0	1	0	0	0	0	0	1	1	0
17698	binding molecular_function;;;;	0	0	0	0	0	0	0	0	0	GO:0005488
17710	No Hits;;;;	0	0	0	0	0	0	0	0	0	0
17737	No Hits;;;;	0	0	0	0	0	0	0	0	0	0
17762	zinc ion binding molecular_function;;;;	0	0	0	0	0	0	0	0	0	GO:0008270
17794	protein binding molecular_function;;;;	0	0	0	0	0	0	0	0	0	GO:0005515
17797	DNA binding molecular_function;;;;	0	0	0	0	0	0	0	0	0	GO:0003677;GO:0003824
17807	No Hits;;;;	0	0	0	0	0	0	0	0	0	0
17809	transporter activity molecular_function;;;;	0	0	0	0	0	0	0	0	0	GO:0005215;GO:0006810;GO:0016021
17821	metalloendopeptidase activity molecular_function;;;;	0	0	0	0	0	0	0	0	0	GO:0004222;GO:0006508;GO:0008270;GO:0003824;GO:0046872;GO:0004240;GO:0017087
17830	No Hits;;;;	0	0	0	0	0	0	0	0	0	0
17851	No Hits;;;;	0	1	0	0	1	0	0	1	2	0
17888	No Hits;;;;	0	0	0	0	0	0	0	0	0	0
17928	carboxy-lyase activity molecular_function;;;;	0	0	0	0	0	0	0	0	0	GO:0016831;GO:0019752;GO:0030170;GO:0004351;GO:0006536
17937	structural constituent of ribosome molecular_function;;;;	0	0	0	0	0	0	0	0	0	GO:0003735;GO:0005622;GO:0005840;GO:0006412
17940	No Hits;;;;	0	0	0	0	0	0	0	0	0	0
17991	GTPase activator activity molecular_function;;;;	0	0	0	0	0	0	0	0	0	GO:0005096;GO:0005622;GO:0051056;GO:0007165
18021	No Hits;;;;	0	0	0	0	0	0	0	0	0	0
18029	DNA binding molecular_function;;;;	0	1	0	0	0	0	0	1	1	GO:0003677;GO:0003899;GO:0006350;GO:0005634;GO:0003900;GO:0003901;GO:0003902;GO:0034062
18070	membrane cellular_component;;;;	0	0	0	0	0	1	0	1	1	GO:0016020
18092	No Hits;;;;	0	0	0	0	0	0	0	0	0	0
18202	No Hits;;;;	0	0	0	0	0	0	0	0	0	0
18224	serine-type endopeptidase activity molecular_function;;;;	0	0	0	0	0	0	0	0	0	GO:0004252;GO:0006508;GO:0003824
18228	protein binding molecular_function;;;;	0	0	0	0	0	0	0	0	0	GO:0005515;GO:0016020;GO:0016192
18323	No Hits;;;;	0	0	0	0	0	0	0	0	0	0
18334	signal transducer activity molecular_function;;;;	0	0	0	0	0	0	0	0	0	GO:0004871;GO:0003824;GO:0005524;GO:0008152
18364	No Hits;;;;	0	0	0	0	0	0	0	0	0	0
18373	No Hits;;;;	0	0	0	0	0	0	0	0	0	0
18396	ATP binding molecular_function;;;;	0	1	0	0	0	1	0	1	2	GO:0005524;GO:0016887;GO:0000166;GO:0017111
18422	No Hits;;;;	0	0	0	0	0	0	0	0	0	0
18432	No Hits;;;;	0	0	0	0	0	0	0	0	0	0
18450	No Hits;;;;	1	1	0	0	0	0	0	1	2	0
18501	No Hits;;;;	0	0	0	0	0	0	0	0	0	0
18515	protein modification process biological_process;;;;	0	0	0	0	0	0	0	0	0	GO:0006464;GO:0031072;GO:0006457;GO:0051082;GO:0004190;GO:0006508
18529	No Hits;;;;	0	0	0	0	0	0	0	0	0	0
18579	selenium binding molecular_function;;;;	0	0	0	0	0	0	0	0	0	GO:0008430;GO:0045454
18595	No Hits;;;;	0	0	0	0	0	0	0	0	0	0
18607	beta-lactamase activity molecular_function;;;;	0	0	0	0	0	0	0	0	0	GO:0008800;GO:0030655;GO:0046677
18679	structural constituent of ribosome molecular_function;;;;	0	0	0	0	0	0	0	0	0	GO:0003735;GO:0005622;GO:0005840;GO:0006412
18723	No Hits;;;;	0	0	0	0	0	0	0	0	0	0
18738	No Hits;;;;	0	0	0	0	0	0	0	0	0	0
18782	arginase activity molecular_function;;;;	0	0	0	0	0	0	0	0	0	GO:0004053;GO:0006527;GO:0016813;GO:0046872
18813	isoprenoid biosynthetic process biological_process;;;;	0	0	0	0	0	0	0	0	0	GO:0008299
18836	No Hits;;;;	0	0	0	0	0	0	0	0	0	0
18840	catalytic activity molecular_function;;;;	0	0	0	0	0	0	0	0	0	GO:0003824
18941	No Hits;;;;	0	0	0	0	0	0	0	0	0	0
18944	No Hits;;;;	0	0	0	0	0	0	0	0	0	0
18948	No Hits;;;;	0	0	0	0	0	0	0	0	0	0
18959	No Hits;;;;	0	0	0	0	0	0	0	0	0	0
18975	No Hits;;;;	0	0	0	0	0	0	0	0	0	0
18995	No Hits;;;;	0	0	0	0	0	0	0	0	0	0
19001	membrane cellular_component;;;;	0	0	0	0	0	0	0	0	0	GO:0016020;GO:0030001;GO:0046873
19021	DNA binding molecular_function;;;;	0	0	0	0	0	0	0	0	0	GO:0003677;GO:0003702;GO:0005634;GO:0005669;GO:0006355;GO:0006367
19035	nucleic acid binding molecular_function;;;;	0	0	0	0	0	0	0	0	0	GO:0003676;GO:0031177
19038	No Hits;;;;	0	0	0	0	0	0	0	0	0	0
19046	No Hits;;;;	0	0	0	0	0	0	0	0	0	0
19055	No Hits;;;;	0	0	0	0	0	0	0	0	0	0
19070	protein binding molecular_function;;;;	0	0	0	0	0	0	0	0	0	GO:0005515;GO:0008270
19074	No Hits;;;;	0	0	0	0	0	0	0	0	0	0
19105	exo-alpha-sialidase activity molecular_function;;;;	0	1	0	0	1	0	0	1	2	GO:0004308
19142	binding molecular_function;;;;	0	0	0	0	0	0	0	0	0	GO:0005488;GO:0006810;GO:0016020;GO:0005743
19211	No Hits;;;;	0	0	0	0	0	0	0	0	0	0
19221	No Hits;;;;	0	0	0	0	0	0	0	0	0	0
19263	No Hits;;;;	0	0	0	0	1	0	0	1	1	0
19285	metabolic process biological_process;;;;	0	0	0	0	0	0	0	0	0	GO:0008152
19312	No Hits;;;;	0	0	0	0	0	1	0	1	1	0
19322	No Hits;;;;	0	0	0	0	0	0	0	0	0	0
19345	catalytic activity molecular_function;;;;	0	0	0	0	0	0	0	0	0	GO:0003824;GO:0008152;GO:0003996;GO:0004774;GO:0015645;GO:0018853;GO:0018854;GO:0018855;GO:0018856;GO:0018857;GO:0043759;GO:0043762
19372	extracellular region cellular_component;;;;	0	0	0	0	0	0	0	0	0	GO:0005576;GO:0030570
19373	extracellular region cellular_component;;;;	0	0	0	0	0	0	0	0	0	GO:0005576;GO:0030570
19392	No Hits;;;;	0	0	0	0	0	0	0	0	0	0
19495	1-alkyl-2-acetylglycerophosphocholine esterase activity molecular_function;;;;	0	0	0	0	0	0	0	0	0	GO:0003847
19507	catalytic activity molecular_function;;;;	0	0	0	0	0	0	0	0	0	GO:0003824;GO:0004756;GO:0005524
19513	No Hits;;;;	0	1	0	0	0	1	0	1	2	0
19518	No Hits;;;;	0	0	0	0	0	0	0	0	0	0
19543	intracellular transport biological_process;;;;	0	0	0	0	0	0	0	0	0	GO:0046907;GO:0003924;GO:0003925
19544	transcription factor activity molecular_function;;;;	0	0	0	0	0	0	0	0	0	GO:0003700;GO:0005634;GO:0006355;GO:0043565;GO:0008270
19555	No Hits;;;;	0	0	0	0	0	0	0	0	0	0
19564	ATP binding molecular_function;;;;	0	0	0	0	0	0	0	0	0	GO:0005524;GO:0005694;GO:0006259;GO:0006281;GO:0030870;GO:0016020;GO:0005634;GO:0030528;GO:0045449
19566	structural constituent of ribosome molecular_function;;;;	0	0	0	0	0	0	0	0	0	GO:0003735;GO:0005622;GO:0005840;GO:0006412
19590	DNA binding molecular_function;;;;	0	0	0	0	0	0	0	0	0	GO:0003677;GO:0004518;GO:0006289
19592	protein binding molecular_function;;;;	0	0	0	0	0	0	0	0	0	GO:0005515;GO:0005524;GO:0044267;GO:0006457;GO:0051082;GO:0003763;GO:0016465
19598	No Hits;;;;	0	0	0	0	0	0	0	0	0	0
19608	No Hits;;;;	0	1	0	0	0	1	0	1	2	0
19611	No Hits;;;;	0	0	0	0	0	0	0	0	0	0
19630	No Hits;;;;	1	0	0	0	0	0	0	1	1	0
19663	No Hits;;;;	0	0	0	0	0	0	0	0	0	0
19665	No Hits;;;;	0	0	0	0	0	0	0	0	0	0
19739	No Hits;;;;	0	0	0	0	0	0	0	0	0	0
19741	No Hits;;;;	0	0	0	0	0	0	0	0	0	0
19756	No Hits;;;;	0	0	0	0	0	0	0	0	0	0
19784	No Hits;;;;	0	0	0	0	0	0	0	0	0	0
19809	No Hits;;;;	0	0	0	0	0	0	0	0	0	0
19812	chromatin cellular_component;;;;	0	0	0	0	0	0	0	0	0	GO:0000785;GO:0003682;GO:0005634;GO:0006333
19816	carbohydrate metabolic process biological_process;;;;	0	1	1	0	1	0	0	1	3	GO:0005975;GO:0009045;GO:0008152;GO:0016491
19823	No Hits;;;;	0	0	0	0	0	0	0	0	0	0
19832	No Hits;;;;	0	1	0	0	0	0	0	1	1	0
19861	protein binding molecular_function;;;;	0	0	0	0	0	0	0	0	0	GO:0005515;GO:0007154;GO:0035091
19879	No Hits;;;;	0	1	0	0	0	0	0	1	1	0
19962	No Hits;;;;	0	0	0	0	0	0	0	0	0	0
20053	carbonate dehydratase activity molecular_function;;;;	0	1	0	0	1	1	0	1	3	GO:0004089;GO:0006730;GO:0008270
20091	No Hits;;;;	0	1	0	0	1	0	0	1	2	0
20092	No Hits;;;;	0	1	0	0	0	0	0	1	1	0
20100	No Hits;;;;	0	0	0	0	0	0	0	0	0	0
20102	No Hits;;;;	0	0	0	0	0	0	0	0	0	0
20125	mitosis biological_process;;;;	0	0	0	0	0	0	0	0	0	GO:0007067
20184	protein binding molecular_function;;;;	0	0	0	0	0	0	0	0	0	GO:0005515
20214	No Hits;;;;	0	0	0	0	0	0	0	0	0	0
20229	catalytic activity molecular_function;;;;	0	0	0	0	0	0	0	0	0	GO:0003824;GO:0005488;GO:0008152
20237	No Hits;;;;	0	0	0	0	0	0	0	0	0	0
20249	No Hits;;;;	0	0	0	0	0	0	0	0	0	0
20255	No Hits;;;;	0	0	0	0	0	0	0	0	0	0
20259	rRNA modification biological_process;;;;	0	1	0	0	0	0	0	1	1	GO:0000154;GO:0000179;GO:0008649;GO:0006364;GO:0016433;GO:0003880;GO:0008169;GO:0008170;GO:0008171;GO:0008172;GO:0008173;GO:0008174;GO:0008175;GO:0008276;GO:0008326;GO:0008425;GO:0008650;GO:0009008;GO:0009383;GO:0016205;GO:0016273;GO:0016274;GO:0016278;GO:0016279;GO:0016300;GO:0016423;GO:0016424;GO:0016426;GO:0016427;GO:0016431;GO:0016434;GO:0016435;GO:0016436;GO:0018423;GO:0018707;GO:0019702;GO:…
20261	No Hits;;;;	0	0	0	0	0	0	0	0	0	0
20264	L-threonine ammonia-lyase activity molecular_function;;;;	0	0	0	0	0	1	0	1	1	GO:0004794;GO:0009097;GO:0003824;GO:0008152;GO:0030170
20303	No Hits;;;;	0	0	0	0	0	0	0	0	0	0
20321	No Hits;;;;	0	0	0	0	0	0	0	0	0	0
20352	No Hits;;;;	0	0	0	0	0	0	0	0	0	0
20385	No Hits;;;;	0	0	0	0	0	0	0	0	0	0
20394	catalytic activity molecular_function;;;;	0	1	0	0	0	0	0	1	1	GO:0003824;GO:0005488;GO:0008152
20403	No Hits;;;;	0	0	0	0	0	0	0	0	0	0
20426	ATP binding molecular_function;;;;	0	0	0	0	0	0	0	0	0	GO:0005524;GO:0015662;GO:0015992;GO:0016020;GO:0006810;GO:0003676;GO:0008270;GO:0003824;GO:0008152;GO:0016021;GO:0016887;GO:0016820;GO:0008553
20491	nucleus cellular_component;;;;	0	0	0	0	0	0	0	0	0	GO:0005634
20507	No Hits;;;;	0	0	0	0	0	0	0	0	0	0
20520	nucleus cellular_component;;;;	0	0	0	0	0	0	0	0	0	GO:0005634
20522	No Hits;;;;	0	0	0	0	0	0	0	0	0	0
20630	No Hits;;;;	0	0	0	0	0	0	0	0	0	0
20638	DNA binding molecular_function;;;;	0	0	0	0	0	0	0	0	0	GO:0003677
20661	No Hits;;;;	0	0	0	0	0	0	0	0	0	0
20664	thymidylate synthase activity molecular_function;;;;	0	0	0	0	0	0	0	0	0	GO:0004799;GO:0006231;GO:0004146;GO:0006545;GO:0009165
20679	No Hits;;;;	0	0	0	0	0	0	0	0	0	0
20680	G-protein coupled receptor protein signaling pathway biological_process;;;;	0	0	0	0	0	0	0	0	0	GO:0007186;GO:0008067;GO:0016021;GO:0008152;GO:0016491
20732	No Hits;;;;	0	0	0	0	0	0	0	0	0	0
20792	No Hits;;;;	0	1	0	0	1	0	0	1	2	0
20810	protein kinase activity molecular_function;;;;	0	0	0	0	0	0	0	0	0	GO:0004672;GO:0005524;GO:0006468
20811	No Hits;;;;	0	0	0	0	0	0	0	0	0	0
20813	nucleus cellular_component;;;;	0	0	0	0	0	0	0	0	0	GO:0005634
20829	No Hits;;;;	0	0	0	0	0	0	0	0	0	0
20855	No Hits;;;;	0	0	0	0	0	0	0	0	0	0
20870	No Hits;;;;	0	1	0	0	0	1	0	1	2	0
20903	No Hits;;;;	0	0	0	0	0	0	0	0	0	0
20912	No Hits;;;;	0	0	0	0	0	0	0	0	0	0
20936	No Hits;;;;	0	0	0	0	0	0	0	0	0	0
20949	No Hits;;;;	0	0	0	0	0	0	0	0	0	0
20993	No Hits;;;;	0	0	0	0	0	0	0	0	0	0
21011	zinc ion binding molecular_function;;;;	0	0	0	0	0	0	0	0	0	GO:0008270;GO:0000285
21015	fatty acid biosynthetic process biological_process;;;;	0	0	0	0	0	0	0	0	0	GO:0006633;GO:0016491;GO:0008270
21072	No Hits;;;;	0	0	0	0	0	0	0	0	0	0
21094	nucleus cellular_component;;;;	0	0	0	0	0	0	0	0	0	GO:0005634;GO:0030528;GO:0045449
21126	serine carboxypeptidase activity molecular_function;;;;	0	0	0	0	0	0	0	0	0	GO:0004185;GO:0006508;GO:0004186;GO:0004258
21145	GTP binding molecular_function;;;;	0	0	0	0	0	0	0	0	0	GO:0005525;GO:0005622
21146	No Hits;;;;	0	0	0	0	0	0	0	0	0	0
21176	No Hits;;;;	0	0	0	0	0	0	0	0	0	0
21178	oxidoreductase activity molecular_function;;;;	0	0	0	0	0	0	0	0	0	GO:0016491;GO:0050662;GO:0005737;GO:0016616;GO:0046168;GO:0051287;GO:0003824;GO:0005488;GO:0008152
21190	No Hits;;;;	0	0	0	0	0	0	0	0	0	0
21243	ATP binding molecular_function;;;;	0	0	0	0	0	0	0	0	0	GO:0005524;GO:0006810;GO:0015662;GO:0016020;GO:0000287;GO:0004012;GO:0015914;GO:0016021
21266	No Hits;;;;	0	0	0	0	0	0	0	0	0	0
21268	ATP binding molecular_function;;;;	0	1	0	0	1	0	0	1	2	GO:0005524;GO:0016887;GO:0000166;GO:0017111
21278	No Hits;;;;	0	0	0	0	0	0	0	0	0	0
21279	No Hits;;;;	0	0	0	0	0	0	0	0	0	0
21290	ATP binding molecular_function;;;;	0	0	0	0	0	0	0	0	0	GO:0005524;GO:0006810;GO:0015662;GO:0016020;GO:0000287;GO:0004012;GO:0015914;GO:0016021
21306	No Hits;;;;	0	0	1	0	0	1	1	1	3	0
21359	No Hits;;;;	0	1	0	0	0	1	0	1	2	0
21374	structural constituent of ribosome molecular_function;;;;	0	0	0	0	0	0	0	0	0	GO:0003735;GO:0005622;GO:0005840;GO:0006412
21400	pepsin A activity molecular_function;;;;	0	0	0	0	0	0	0	0	0	GO:0004194;GO:0006508;GO:0004190
21403	chorismate mutase activity molecular_function;;;;	0	0	0	0	0	0	0	0	0	GO:0004106;GO:0009073
21463	electron transport biological_process;;;;	0	0	0	0	0	0	0	0	0	GO:0006118;GO:0009055;GO:0045454;GO:0015035
21472	hydrolase activity; hydrolyzing O-glycosyl compounds molecular_function;;;	0	0	0	0	0	0	0	0	0	GO:0004553;GO:0005975
21572	No Hits;;;;	0	0	0	0	0	0	0	0	0	0
21591	No Hits;;;;	0	0	0	0	0	0	0	0	0	0
21609	No Hits;;;;	0	0	0	0	0	0	0	0	0	0
21640	catalytic activity molecular_function;;;;	0	0	0	0	0	0	0	0	0	GO:0003824;GO:0044237;GO:0050662;GO:0005488;GO:0008152;GO:0008460
21642	No Hits;;;;	0	0	0	0	0	0	0	0	0	0
21649	electron transport biological_process;;;;	0	0	0	0	0	0	0	0	0	GO:0006118;GO:0009055;GO:0051536;GO:0006099;GO:0016491;GO:0008177
21701	zinc ion binding molecular_function;;;;	0	0	0	0	0	0	0	0	0	GO:0008270
21714	endopeptidase activity molecular_function;;;;	0	0	0	0	0	0	0	0	0	GO:0004175;GO:0005839;GO:0006511;GO:0004298;GO:0004299
21764	No Hits;;;;	0	1	0	0	0	1	0	1	2	0
21780	iron ion binding molecular_function;;;;	0	0	0	0	0	0	0	0	0	GO:0005506;GO:0006118;GO:0009055;GO:0020037;GO:0008121
21786	No Hits;;;;	0	0	0	0	0	0	0	0	0	0
21795	No Hits;;;;	0	0	0	0	0	0	0	0	0	0
21958	No Hits;;;;	0	1	0	0	0	0	0	1	1	0
21969	transporter activity molecular_function;;;;	0	0	0	0	0	0	0	0	0	GO:0005215;GO:0006857;GO:0016020
22104	No Hits;;;;	0	0	0	0	0	0	0	0	0	0
33678	nucleic acid binding molecular_function;;;;	0	0	0	0	0	0	0	0	0	GO:0003676;GO:0004386;GO:0005524;GO:0000166;GO:0017111;GO:0008026;GO:0000810;GO:0004787;GO:0008413;GO:0008758;GO:0008796;GO:0008828;GO:0016462;GO:0019176;GO:0019177;GO:0043141
33876	ATP binding molecular_function;;;;	0	0	0	0	0	0	0	0	0	GO:0005524;GO:0006810;GO:0015662;GO:0016020;GO:0003824;GO:0008152;GO:0000287;GO:0004012;GO:0015914;GO:0016021
34030	No Hits;;;;	0	0	0	0	0	0	0	0	0	0
34071	hydrolase activity molecular_function;;;;	0	0	0	0	0	0	0	0	0	GO:0016787
34102	DNA binding molecular_function;;;;	0	0	0	0	0	0	0	0	0	GO:0003677;GO:0005524;GO:0003676;GO:0004386;GO:0005515;GO:0008270;GO:0004003;GO:0004004;GO:0008026;GO:0008094;GO:0008186;GO:0015462;GO:0016887;GO:0017116;GO:0042623;GO:0042624;GO:0042625;GO:0042626
34163	nucleic acid binding molecular_function;;;;	0	1	0	0	1	0	0	1	2	GO:0003676
34475	No Hits;;;;	0	0	0	0	0	0	0	0	0	0
34485	nucleic acid binding molecular_function;;;;	0	0	0	0	0	0	0	0	0	GO:0003676;GO:0005524;GO:0008026;GO:0004386;GO:0000810;GO:0004787;GO:0008413;GO:0008758;GO:0008796;GO:0008828;GO:0016462;GO:0019176;GO:0019177;GO:0043141
34588	No Hits;;;;	0	0	0	0	0	0	0	0	0	0
34631	nucleic acid binding molecular_function;;;;	0	0	0	0	0	0	0	0	0	GO:0003676;GO:0005524;GO:0008026;GO:0004003;GO:0005634;GO:0016818;GO:0006139;GO:0003677;GO:0000810;GO:0004787;GO:0008413;GO:0008758;GO:0008796;GO:0008828;GO:0016462;GO:0019176;GO:0019177;GO:0043141
34721	nucleic acid binding molecular_function;;;;	0	0	0	0	0	0	0	0	0	GO:0003676;GO:0005524;GO:0008026;GO:0004386;GO:0000810;GO:0004787;GO:0008413;GO:0008758;GO:0008796;GO:0008828;GO:0016462;GO:0019176;GO:0019177;GO:0043141
34729	No Hits;;;;	0	0	0	0	0	0	0	0	0	0
34780	intracellular cellular_component;;;;	0	0	0	0	0	0	0	0	0	GO:0005622;GO:0006396;GO:0005634;GO:0006397
34812	nucleic acid binding molecular_function;;;;	0	0	0	0	0	0	0	0	0	GO:0003676;GO:0004386;GO:0005524;GO:0008026
34841	No Hits;;;;	0	1	0	0	0	1	0	1	2	0
34860	proteolysis biological_process;;;;	0	0	0	0	0	0	0	0	0	GO:0006508;GO:0008451;GO:0008152;GO:0016787;GO:0017088
34963	RNA binding molecular_function;;;;	0	0	0	0	0	0	0	0	0	GO:0003723;GO:0016439;GO:0031119;GO:0001522;GO:0004730;GO:0009982;GO:0042299;GO:0042300
35008	iron ion binding molecular_function;;;;	0	0	0	0	0	0	0	0	0	GO:0005506;GO:0006118;GO:0009055;GO:0010181;GO:0003824;GO:0051536;GO:0016491;GO:0003958
35202	nucleic acid binding molecular_function;;;;	0	0	0	0	0	0	0	0	0	GO:0003676;GO:0008270;GO:0008033;GO:0017150;GO:0050660;GO:0043738;GO:0043826;GO:0043883;GO:0051341
35263	hydrolase activity; hydrolyzing O-glycosyl compounds molecular_function;;;	1	1	0	0	0	1	0	1	3	GO:0004553;GO:0005975;GO:0003735;GO:0005622;GO:0005840;GO:0006412
35306	No Hits;;;;	0	0	0	0	0	0	0	0	0	0
35352	No Hits;;;;	0	0	0	0	0	0	0	0	0	0
35423	No Hits;;;;	0	0	0	0	0	0	0	0	0	0
35476	adenylate cyclase activity molecular_function;;;;	0	0	0	0	0	0	0	0	0	GO:0004016;GO:0008294
35487	DNA binding molecular_function;;;;	0	0	0	0	0	0	0	0	0	GO:0003677;GO:0005524;GO:0003676;GO:0004386;GO:0000810;GO:0004787;GO:0008413;GO:0008758;GO:0008796;GO:0008828;GO:0016462;GO:0019176;GO:0019177;GO:0043141
35543	protein kinase activity molecular_function;;;;	0	0	0	0	0	0	0	0	0	GO:0004672;GO:0005524;GO:0006468;GO:0004713;GO:0004674;GO:0004709
35591	subtilase activity molecular_function;;;;	0	0	0	0	0	0	0	0	0	GO:0004289;GO:0006508;GO:0000009;GO:0000026;GO:0000030;GO:0000033;GO:0001962;GO:0003980;GO:0004376;GO:0004576;GO:0004583;GO:0008375;GO:0008376;GO:0008378;GO:0008417;GO:0008755;GO:0008921;GO:0016253;GO:0016759;GO:0018715;GO:0018716;GO:0018717;GO:0018718;GO:0019112;GO:0019187;GO:0031278;GO:0033556;GO:0042281;GO:0042283;GO:0045140;GO:0046527;GO:0046920;GO:0046921
35680	nucleic acid binding molecular_function;;;;	0	0	0	0	0	0	0	0	0	GO:0003676;GO:0004386;GO:0005524;GO:0008026
35695	nucleic acid binding molecular_function;;;;	0	0	0	0	0	0	0	0	0	GO:0003676;GO:0004527;GO:0005622;GO:0008856;GO:0008858;GO:0008997
35736	inositol or phosphatidylinositol phosphatase activity molecular_function;;;;	0	0	0	0	0	0	0	0	0	GO:0004437;GO:0046839;GO:0004725;GO:0016311;GO:0016791
35751	UDP-N-acetylmuramoylalanyl-D-glutamyl-2;6-diaminopimelate-D-alanyl-D-alanine ligase activity molecular_function;;;	0	0	0	0	0	0	0	0	0	GO:0008766;GO:0018169;GO:0043773;GO:0043774
35790	fatty acid biosynthetic process biological_process;;;;	0	0	0	0	0	0	0	0	0	GO:0006633;GO:0050080
35810	protein kinase activity molecular_function;;;;	0	0	0	0	0	0	0	0	0	GO:0004672;GO:0005524;GO:0006468;GO:0004713;GO:0004674;GO:0004709
35844	nucleic acid binding molecular_function;;;;	0	0	0	0	0	0	0	0	0	GO:0003676
35949	protein kinase activity molecular_function;;;;	0	0	0	0	0	0	0	0	0	GO:0004672;GO:0005524;GO:0006468;GO:0004713;GO:0004674;GO:0008443;GO:0008607;GO:0008819;GO:0016307;GO:0016538;GO:0018720;GO:0019914;GO:0032942;GO:0035004;GO:0042556;GO:0042557;GO:0043743;GO:0043771;GO:0043798;GO:0043841;GO:0051731;GO:0051734;GO:0051735
35952	protein binding molecular_function;;;;	0	0	0	0	0	0	0	0	0	GO:0005515;GO:0004558
35977	GTPase activity molecular_function;;;;	0	0	0	0	0	0	0	0	0	GO:0003924;GO:0005525
35998	DNA binding molecular_function;;;;	0	0	0	0	0	0	0	0	0	GO:0003677;GO:0005677;GO:0006342;GO:0006355;GO:0006476;GO:0008270;GO:0017136;GO:0051287;GO:0004407;GO:0008418;GO:0008759;GO:0018748;GO:0018749;GO:0043747;GO:0043748;GO:0043864;GO:0047419
36040	serine carboxypeptidase activity molecular_function;;;;	0	0	0	0	0	0	0	0	0	GO:0004185;GO:0006508;GO:0004186;GO:0004258
36126	intracellular cellular_component;;;;	0	0	0	0	0	0	0	0	0	GO:0005622;GO:0006396
36168	serine carboxypeptidase activity molecular_function;;;;	0	0	0	0	0	0	0	0	0	GO:0004185;GO:0006508;GO:0004186;GO:0004258
36182	nucleic acid binding molecular_function;;;;	0	0	0	0	0	0	0	0	0	GO:0003676;GO:0008168;GO:0032259
36262	No Hits;;;;	0	0	0	0	0	0	0	0	0	0
36325	protein binding molecular_function;;;;	0	0	0	0	0	0	0	0	0	GO:0005515
36367	proteolysis biological_process;;;;	0	0	0	0	0	0	0	0	0	GO:0006508;GO:0008236;GO:0008234
36374	GTP binding molecular_function;;;;	0	0	0	0	0	0	0	0	0	GO:0005525;GO:0007264;GO:0005622
36446	arginine metabolic process biological_process;;;;	0	0	0	0	0	0	0	0	0	GO:0006525;GO:0008483;GO:0030170;GO:0003992
36484	protein folding biological_process;;;;	0	0	0	0	0	0	0	0	0	GO:0006457;GO:0031072;GO:0051082;GO:0005524;GO:0009408
36532	No Hits;;;;	0	0	0	0	0	0	0	0	0	0
36567	protein kinase activity molecular_function;;;;	0	0	0	0	0	0	0	0	0	GO:0004672;GO:0005524;GO:0006468;GO:0004713;GO:0004674;GO:0004675;GO:0004676;GO:0004677;GO:0004679;GO:0004680;GO:0004681;GO:0004690;GO:0004694;GO:0004695;GO:0004696;GO:0004698;GO:0004700;GO:0004702;GO:0004704;GO:0004705;GO:0004706;GO:0004708;GO:0004710;GO:0004711;GO:0004718;GO:0008338;GO:0008339;GO:0008349;GO:0008545;GO:0016908;GO:0016909;GO:0019199;GO:0019912;GO:0034211
36736	catalytic activity molecular_function;;;;	0	0	0	0	0	0	0	0	0	GO:0003824;GO:0008836
36754	GTP binding molecular_function;;;;	0	0	0	0	0	0	0	0	0	GO:0005525;GO:0005622
36965	No Hits;;;;	0	0	0	0	0	0	0	0	0	0
37069	pseudouridine synthesis biological_process;;;;	0	0	0	0	0	0	0	0	0	GO:0001522;GO:0003723;GO:0009982;GO:0004730
37186	zinc ion binding molecular_function;;;;	0	0	0	0	0	0	0	0	0	GO:0008270
37320	protein binding molecular_function;;;;	0	0	0	0	0	0	0	0	0	GO:0005515;GO:0005524
37454	3;4-dihydroxy-2-butanone-4-phosphate synthase activity molecular_function;;;	0	0	0	0	0	0	0	0	0	GO:0008686;GO:0009231
37602	No Hits;;;;	0	0	0	0	0	0	0	0	0	0
37625	No Hits;;;;	0	0	0	0	0	0	0	0	0	0
37691	No Hits;;;;	0	0	0	0	0	0	0	0	0	0
37778	catalytic activity molecular_function;;;;	0	0	0	0	0	0	0	0	0	GO:0003824;GO:0008152;GO:0030170
37817	nucleic acid binding molecular_function;;;;	0	0	0	0	0	0	0	0	0	GO:0003676
37846	No Hits;;;;	0	0	0	0	0	0	0	0	0	0
37914	RNA binding molecular_function;;;;	0	0	0	0	0	0	0	0	0	GO:0003723;GO:0005488
37922	No Hits;;;;	0	1	0	0	1	0	0	1	2	0
37968	chorismate mutase activity molecular_function;;;;	0	0	0	0	0	0	0	0	0	GO:0004106;GO:0009073
38260	protein kinase activity molecular_function;;;;	0	0	0	0	0	0	0	0	0	GO:0004672;GO:0005524;GO:0006468;GO:0004674
38261	RNA binding molecular_function;;;;	0	0	0	0	0	0	0	0	0	GO:0003723;GO:0006396;GO:0008173;GO:0000179;GO:0003880;GO:0008169;GO:0008170;GO:0008171;GO:0008172;GO:0008174;GO:0008175;GO:0008276;GO:0008326;GO:0008425;GO:0008649;GO:0008650;GO:0009008;GO:0009383;GO:0016205;GO:0016273;GO:0016274;GO:0016278;GO:0016279;GO:0016300;GO:0016423;GO:0016424;GO:0016426;GO:0016427;GO:0016431;GO:0016433;GO:0016434;GO:0016435;GO:0016436;GO:0018423;GO:0018707;GO:0019702;GO:…
38288	catalytic activity molecular_function;;;;	0	0	0	0	0	0	0	0	0	GO:0003824;GO:0016052;GO:0030246
38384	tRNA binding molecular_function;;;;	0	0	0	0	0	0	0	0	0	GO:0000049;GO:0001522;GO:0008033;GO:0016439;GO:0003735;GO:0005622;GO:0005840;GO:0006412;GO:0009982
38469	cation transport biological_process;;;;	0	0	0	0	0	0	0	0	0	GO:0006812;GO:0008324;GO:0016020
38494	acylglycerol lipase activity molecular_function;;;;	0	0	0	0	0	0	0	0	0	GO:0047372
38553	No Hits;;;;	0	0	0	0	0	0	0	0	0	0
38584	No Hits;;;;	0	0	0	0	0	0	0	0	0	0
38667	prenyltransferase activity molecular_function;;;;	0	0	0	0	0	0	0	0	0	GO:0004659;GO:0016021;GO:0006783;GO:0008495;GO:0004661;GO:0008318;GO:0008412;GO:0043766;GO:0043888;GO:0046428
38737	RNA binding molecular_function;;;;	0	0	0	0	0	0	0	0	0	GO:0003723
38749	No Hits;;;;	0	0	0	0	0	0	0	0	0	0
38807	rRNA (adenine-N6;N6-)-dimethyltransferase activity molecular_function;;;	0	0	0	0	0	0	0	0	0	GO:0000179;GO:0003880;GO:0008169;GO:0008170;GO:0008171;GO:0008172;GO:0008173;GO:0008174;GO:0008175;GO:0008276;GO:0008326;GO:0008425;GO:0008649;GO:0008650;GO:0009008;GO:0009383;GO:0016205;GO:0016273;GO:0016274;GO:0016278;GO:0016279;GO:0016300;GO:0016423;GO:0016424;GO:0016426;GO:0016427;GO:0016431;GO:0016433;GO:0016434;GO:0016435;GO:0016436;GO:0018423;GO:0018707;GO:0019702;GO:0030792;GO:0043770;GO:…
38843	hydrolase activity molecular_function;;;;	0	0	0	0	0	0	0	0	0	GO:0016787
38856	No Hits;;;;	0	0	0	0	0	0	0	0	0	0
38886	catalytic activity molecular_function;;;;	0	0	0	0	0	0	0	0	0	GO:0003824;GO:0005992
38913	No Hits;;;;	0	0	0	0	0	0	0	0	0	0
39034	No Hits;;;;	0	0	0	0	0	0	0	0	0	0
39056	No Hits;;;;	0	0	0	0	0	0	0	0	0	0
39069	transcription factor activity molecular_function;;;;	0	0	0	0	0	0	0	0	0	GO:0003700;GO:0005622;GO:0006355;GO:0043565
39079	glutamine metabolic process biological_process;;;;	0	0	0	0	0	0	0	0	0	GO:0006541;GO:0016787;GO:0003824;GO:0008464
39085	oxidoreductase activity; acting on paired donors; with incorporation or reduction of molecular oxygen; 2-oxoglutarate as one donor; and incorporation of one atom each of oxygen into both donors molecular_function	0	0	0	0	0	0	0	0	0	GO:0016706;GO:0019538;GO:0004656;GO:0016222;GO:0019798
39189	structural constituent of ribosome molecular_function;;;;	0	1	0	0	0	0	0	1	1	GO:0003735;GO:0005622;GO:0005840;GO:0006412
39204	catalytic activity molecular_function;;;;	0	0	0	0	0	0	0	0	0	GO:0003824;GO:0008152
39233	No Hits;;;;	0	0	0	0	0	0	0	0	0	0
39235	exonuclease activity molecular_function;;;;	0	0	0	0	0	0	0	0	0	GO:0004527;GO:0005622;GO:0003676;GO:0008859
39334	protein kinase CK2 complex cellular_component;;;;	0	0	0	0	0	0	0	0	0	GO:0005956;GO:0008605;GO:0004682
39533	No Hits;;;;	0	0	0	0	0	0	0	0	0	0
39535	catalytic activity molecular_function;;;;	0	0	0	0	0	0	0	0	0	GO:0003824;GO:0008152;GO:0004300
39576	ubiquitin-dependent protein catabolic process biological_process;;;;	0	0	0	0	0	0	0	0	0	GO:0006511
39738	No Hits;;;;	0	0	0	0	0	0	0	0	0	0
39763	nucleotide binding molecular_function;;;;	0	0	0	0	0	0	0	0	0	GO:0000166;GO:0017111;GO:0005524
39946	3';5'-cyclic-nucleotide phosphodiesterase activity molecular_function;;;	0	0	0	0	0	0	0	0	0	GO:0004114;GO:0007165
40051	No Hits;;;;	0	0	0	0	0	0	0	0	0	0
40061	electron transport biological_process;;;;	0	0	0	0	0	0	0	0	0	GO:0006118;GO:0016491
40148	DNA binding molecular_function;;;;	0	0	0	0	0	0	0	0	0	GO:0003677;GO:0005622;GO:0003684;GO:0004519;GO:0005634;GO:0006281
40170	phospholipid biosynthetic process biological_process;;;;	0	0	0	0	0	1	0	1	1	GO:0008654;GO:0016020;GO:0016780;GO:0008444
40192	No Hits;;;;	0	0	0	0	0	0	0	0	0	0
40284	uracil phosphoribosyltransferase activity molecular_function;;;;	0	0	0	0	0	0	0	0	0	GO:0004845
40324	No Hits;;;;	0	0	0	0	0	0	0	0	0	0
40327	nucleic acid binding molecular_function;;;;	0	0	0	0	0	0	0	0	0	GO:0003676;GO:0008168;GO:0032259;GO:0005634;GO:0006139
40342	structural constituent of ribosome molecular_function;;;;	0	0	0	0	0	0	0	0	0	GO:0003735;GO:0005622;GO:0005840;GO:0006412
40380	No Hits;;;;	0	0	0	0	0	0	0	0	0	0
40384	carbohydrate binding molecular_function;;;;	0	0	0	0	0	0	0	0	0	GO:0030246
40390	structural constituent of ribosome molecular_function;;;;	0	0	0	0	0	0	0	0	0	GO:0003735;GO:0005622;GO:0005840;GO:0006412
40395	protein complex assembly biological_process;;;;	0	0	0	0	0	0	0	0	0	GO:0006461;GO:0016020;GO:0003824
40399	Rab GTPase activator activity molecular_function;;;;	0	0	0	0	0	0	0	0	0	GO:0005097;GO:0005622;GO:0032313
40458	mitochondrion cellular_component;;;;	0	0	0	0	0	0	0	0	0	GO:0005739;GO:0006461
40488	calcium ion binding molecular_function;;;;	0	0	0	0	0	0	0	0	0	GO:0005509
40500	oxidoreductase activity; acting on sulfur group of donors; disulfide as acceptor molecular_function;;	0	0	0	0	0	0	0	0	0	GO:0016671;GO:0019538
40503	peptidyl-prolyl cis-trans isomerase activity molecular_function;;;;	0	0	0	0	0	0	0	0	0	GO:0003755;GO:0006457;GO:0004600;GO:0030051;GO:0042027
40622	nucleic acid binding molecular_function;;;;	0	0	0	0	0	0	0	0	0	GO:0003676
40694	protein binding molecular_function;;;;	0	0	0	0	0	0	0	0	0	GO:0005515;GO:0008270
41026	heme binding molecular_function;;;;	0	0	0	0	0	0	0	0	0	GO:0020037;GO:0046914
41168	nucleic acid binding molecular_function;;;;	0	0	0	0	0	0	0	0	0	GO:0003676
41222	transcription coactivator activity molecular_function;;;;	0	0	0	0	0	0	0	0	0	GO:0003713;GO:0005634;GO:0045941
41303	nucleic acid binding molecular_function;;;;	0	0	0	0	0	0	0	0	0	GO:0003676
41359	nucleic acid binding molecular_function;;;;	0	0	0	0	0	0	0	0	0	GO:0003676;GO:0005524;GO:0008026;GO:0005509
41368	protein binding molecular_function;;;;	0	0	0	0	0	0	0	0	0	GO:0005515;GO:0008270
41369	No Hits;;;;	0	0	0	0	0	0	0	0	0	0
41396	glutathione peroxidase activity molecular_function;;;;	0	0	0	0	0	0	0	0	0	GO:0004602;GO:0006979
41481	SRP-dependent cotranslational protein targeting to membrane biological_process;;;;	0	0	0	0	0	0	0	0	0	GO:0006614;GO:0008312;GO:0048500
41502	antioxidant activity molecular_function;;;;	0	0	0	0	0	0	0	0	0	GO:0016209;GO:0016491;GO:0051920
41509	RNA binding molecular_function;;;;	0	0	0	0	0	0	0	0	0	GO:0003723;GO:0003735;GO:0005622;GO:0005840;GO:0006412
41553	small conjugating protein ligase activity molecular_function;;;;	0	0	0	0	0	0	0	0	0	GO:0019787;GO:0043687;GO:0051246;GO:0004842;GO:0051438;GO:0051440;GO:0051443;GO:0051444
41662	No Hits;;;;	0	0	0	0	0	0	0	0	0	0
41749	protein binding molecular_function;;;;	0	0	0	0	0	0	0	0	0	GO:0005515;GO:0008270
42028	No Hits;;;;	0	0	0	0	0	0	0	0	0	0
42036	structural constituent of ribosome molecular_function;;;;	0	1	0	0	0	0	0	1	1	GO:0003735;GO:0005622;GO:0005840;GO:0006412;GO:0005761
42140	actin binding molecular_function;;;;	0	0	0	0	0	0	0	0	0	GO:0003779;GO:0005622
42213	proteolysis biological_process;;;;	0	0	0	0	0	0	0	0	0	GO:0006508;GO:0008236;GO:0016020;GO:0008234
42247	No Hits;;;;	0	0	0	0	0	0	0	0	0	0
42294	nucleic acid binding molecular_function;;;;	0	0	0	0	0	0	0	0	0	GO:0003676
42560	No Hits;;;;	0	0	0	0	0	0	0	0	0	0
42588	nucleic acid binding molecular_function;;;;	0	0	0	0	0	0	0	0	0	GO:0003676;GO:0005622;GO:0008270
42698	heat shock protein binding molecular_function;;;;	0	0	0	0	0	0	0	0	0	GO:0031072
42701	structural constituent of ribosome molecular_function;;;;	0	0	0	0	0	0	0	0	0	GO:0003735;GO:0005622;GO:0005840;GO:0006412
42953	No Hits;;;;	0	0	0	0	0	0	0	0	0	0
42964	DNA binding molecular_function;;;;	0	0	0	0	0	0	0	0	0	GO:0003677
43072	translation elongation factor activity molecular_function;;;;	0	1	0	0	0	0	0	1	1	GO:0003746;GO:0005853;GO:0006414
43178	zinc ion binding molecular_function;;;;	0	0	0	0	0	0	0	0	0	GO:0008270
43260	No Hits;;;;	0	0	0	0	0	0	0	0	0	0
43268	cell cycle biological_process;;;;	0	0	0	0	0	0	0	0	0	GO:0007049;GO:0016538
43270	heat shock protein binding molecular_function;;;;	0	0	0	0	0	0	0	0	0	GO:0031072
43315	zinc ion binding molecular_function;;;;	0	0	0	0	0	0	0	0	0	GO:0008270
43326	zinc ion binding molecular_function;;;;	0	0	0	0	0	0	0	0	0	GO:0008270
43331	nucleic acid binding molecular_function;;;;	0	0	0	0	0	0	0	0	0	GO:0003676;GO:0008270
43677	No Hits;;;;	0	0	0	0	0	0	0	0	0	0
44035	No Hits;;;;	0	0	0	0	0	0	0	0	0	0
44733	No Hits;;;;	0	0	0	0	0	0	0	0	0	0
44853	No Hits;;;;	0	0	0	0	0	0	0	0	0	0
45304	No Hits;;;;	0	0	0	0	0	0	0	0	0	0
45711	extracellular region cellular_component;;;;	0	0	0	0	0	0	0	0	0	GO:0005576;GO:0030570
46076	No Hits;;;;	0	0	0	0	0	0	0	0	0	0
46540	hydrolase activity; hydrolyzing O-glycosyl compounds molecular_function;;;	0	0	0	0	0	0	0	0	0	GO:0004553;GO:0005975;GO:0008810
47441	thiosulfate sulfurtransferase activity molecular_function;;;;	0	1	0	0	0	0	0	1	1	GO:0004792;GO:0008272
47666	No Hits;;;;	0	1	0	0	1	0	0	1	2	0
47736	No Hits;;;;	0	0	0	0	0	0	0	0	0	0
47919	No Hits;;;;	0	0	0	0	0	0	0	0	0	0
48886	No Hits;;;;	0	0	0	0	0	0	0	0	0	0
48912	DNA binding molecular_function;;;;	0	0	0	0	0	0	0	0	0	GO:0003677;GO:0003899;GO:0005634;GO:0006350;GO:0046983;GO:0003900;GO:0003901;GO:0003902;GO:0034062
49236	No Hits;;;;	0	0	0	0	0	0	0	0	0	0
49322	No Hits;;;;	0	0	0	0	0	0	0	0	0	0
49435	No Hits;;;;	0	0	0	0	0	0	0	0	0	0
49550	No Hits;;;;	0	0	0	0	0	0	0	0	0	0
49822	glyceraldehyde-3-phosphate dehydrogenase (phosphorylating) activity molecular_function;;;;	0	0	0	0	0	0	0	0	0	GO:0004365;GO:0006096;GO:0051287;GO:0003824;GO:0005488;GO:0008152;GO:0008943
49965	No Hits;;;;	0	0	0	0	0	0	0	0	0	0
50160	No Hits;;;;	0	0	0	0	0	0	0	0	0	0
50591	No Hits;;;;	0	1	0	0	0	1	0	1	2	0
50705	electron transport biological_process;;;;	0	0	0	0	0	0	0	0	0	GO:0006118;GO:0016491
50918	No Hits;;;;	0	0	0	0	0	0	0	0	0	0
52127	No Hits;;;;	0	0	0	0	0	0	0	0	0	0
52321	No Hits;;;;	0	1	0	0	0	1	0	1	2	0
52950	No Hits;;;;	0	0	0	0	0	0	0	0	0	0
53236	No Hits;;;;	0	0	0	0	0	0	0	0	0	0
53706	calcium ion binding molecular_function;;;;	0	0	0	0	0	0	0	0	0	GO:0005509
53925	No Hits;;;;	0	0	0	0	0	0	0	0	0	0
53999	motor activity molecular_function;;;;	0	0	0	0	0	0	0	0	0	GO:0003774;GO:0005524;GO:0016459;GO:0008570
54104	No Hits;;;;	0	0	0	0	0	0	0	0	0	0
54256	No Hits;;;;	0	0	0	0	0	0	0	0	0	0
54383	No Hits;;;;	0	0	0	0	0	0	0	0	0	0
54995	No Hits;;;;	0	0	0	0	0	0	0	0	0	0
55094	protein kinase activity molecular_function;;;;	0	0	0	0	0	0	0	0	0	GO:0004672;GO:0005524;GO:0006468;GO:0004713;GO:0005515;GO:0004674;GO:0004715
55202	No Hits;;;;	0	0	0	0	0	0	0	0	0	0
55845	catalytic activity molecular_function;;;;	0	1	0	0	1	0	0	1	2	GO:0003824;GO:0008152;GO:0016207
56185	No Hits;;;;	0	0	0	0	0	0	0	0	0	0
56419	ubiquitin-protein ligase activity molecular_function;;;;	0	1	0	0	0	1	0	1	2	GO:0004842;GO:0005622;GO:0006464;GO:0006512;GO:0051438;GO:0051440;GO:0051443;GO:0051444
56588	nucleic acid binding molecular_function;;;;	0	0	0	0	0	0	0	0	0	GO:0003676;GO:0005524;GO:0008026;GO:0004386;GO:0000810;GO:0004787;GO:0008413;GO:0008758;GO:0008796;GO:0008828;GO:0016462;GO:0019176;GO:0019177;GO:0043141
56818	chromosome; pericentric region cellular_component;;;	0	0	0	0	0	0	0	0	0	GO:0000775;GO:0007067
57019	phospholipid biosynthetic process biological_process;;;;	0	0	0	0	0	0	0	0	0	GO:0008654;GO:0016020;GO:0016780;GO:0004307
57124	No Hits;;;;	0	0	0	0	0	0	0	0	0	0
57170	No Hits;;;;	0	0	0	0	0	0	0	0	0	0
57493	No Hits;;;;	0	1	0	0	0	0	0	1	1	0
57496	No Hits;;;;	0	0	0	0	0	0	0	0	0	0
57768	No Hits;;;;	0	0	0	0	0	0	0	0	0	0
58009	ATP binding molecular_function;;;;	0	0	0	0	0	0	0	0	0	GO:0005524;GO:0016887
58384	No Hits;;;;	0	0	0	0	0	0	0	0	0	0
58571	integral to membrane cellular_component;;;;	0	0	0	0	0	0	0	0	0	GO:0016021
58866	nucleic acid binding molecular_function;;;;	0	0	0	0	0	0	0	0	0	GO:0003676;GO:0004523
58870	No Hits;;;;	0	0	0	0	0	0	0	0	0	0
59875	No Hits;;;;	0	0	0	0	0	0	0	0	0	0
60283	No Hits;;;;	0	0	0	0	0	0	0	0	0	0
60313	protein binding molecular_function;;;;	0	0	0	0	0	0	0	0	0	GO:0005515;GO:0007154;GO:0035091
60979	No Hits;;;;	0	0	0	0	0	0	0	0	0	0
61012	No Hits;;;;	0	0	0	0	0	0	0	0	0	0
61352	No Hits;;;;	0	0	0	0	0	0	0	0	0	0
61983	protein kinase activity molecular_function;;;;	0	0	0	0	0	0	0	0	0	GO:0004672;GO:0005524;GO:0006468;GO:0004674
62059	No Hits;;;;	0	0	0	0	0	0	0	0	0	0
62160	transcription factor activity molecular_function;;;;	0	0	0	0	0	0	0	0	0	GO:0003700;GO:0005634;GO:0006355;GO:0043565
62706	protein binding molecular_function;;;;	0	0	0	0	0	0	0	0	0	GO:0005515;GO:0008270
63101	No Hits;;;;	0	0	0	0	0	0	0	0	0	0
63429	DNA binding molecular_function;;;;	0	1	0	0	1	1	0	1	3	GO:0003677
63510	No Hits;;;;	0	0	0	0	0	0	0	0	0	0
63594	No Hits;;;;	0	0	0	0	0	0	0	0	0	0
63671	binding molecular_function;;;;	0	0	0	0	0	0	0	0	0	GO:0005488
64031	NAD+ ADP-ribosyltransferase activity molecular_function;;;;	0	0	0	0	0	0	0	0	0	GO:0003950
64382	No Hits;;;;	0	0	0	0	0	0	0	0	0	0
64492	No Hits;;;;	0	0	0	0	0	0	0	0	0	0
64992	proton transport biological_process;;;;	0	0	0	0	0	0	0	0	0	GO:0015992;GO:0016020;GO:0016469;GO:0016820
65060	No Hits;;;;	0	0	0	0	0	0	0	0	0	0
65510	catalytic activity molecular_function;;;;	0	0	0	0	0	0	0	0	0	GO:0003824;GO:0005524;GO:0008152;GO:0016874;GO:0009374;GO:0004485
65899	transporter activity molecular_function;;;;	0	0	0	0	0	0	0	0	0	GO:0005215;GO:0005488;GO:0006810;GO:0006855;GO:0015238;GO:0015297;GO:0016020
65957	electron transport biological_process;;;;	0	0	0	0	0	0	0	0	0	GO:0006118;GO:0009055
66148	No Hits;;;;	0	1	0	0	1	1	0	1	3	0
66737	No Hits;;;;	0	0	0	0	0	1	0	1	1	0
66974	voltage-gated potassium channel activity molecular_function;;;;	0	0	0	0	0	0	0	0	0	GO:0005249;GO:0006813;GO:0008076;GO:0005216;GO:0006811;GO:0016020
67248	No Hits;;;;	0	0	0	0	0	0	0	0	0	0
67493	zinc ion binding molecular_function;;;;	0	0	0	0	0	0	0	0	0	GO:0008270
67528	metabolic process biological_process;;;;	0	0	0	0	0	0	0	0	0	GO:0008152;GO:0016787
67701	zinc ion binding molecular_function;;;;	0	0	0	0	0	0	0	0	0	GO:0008270
69063	No Hits;;;;	0	0	0	0	0	0	0	0	0	0
69066	motor activity molecular_function;;;;	0	0	0	0	0	0	0	0	0	GO:0003774;GO:0005524;GO:0016459;GO:0005622;GO:0006355;GO:0008134
69328	serine-type endopeptidase activity molecular_function;;;;	0	0	0	0	0	0	0	0	0	GO:0004252;GO:0006508;GO:0003824;GO:0004289;GO:0008132;GO:0008243;GO:0008991;GO:0016808
69349	No Hits;;;;	0	0	0	0	0	0	0	0	0	0
69508	No Hits;;;;	0	0	0	0	0	0	0	0	0	0
69578	No Hits;;;;	0	0	0	0	0	0	0	0	0	0
69747	protein binding molecular_function;;;;	0	0	0	0	0	0	0	0	0	GO:0005515
69858	riboflavin synthase activity molecular_function;;;;	0	0	0	0	0	0	0	0	0	GO:0004746;GO:0009231;GO:0009349
69951	No Hits;;;;	0	0	0	0	0	0	0	0	0	0
70201	No Hits;;;;	0	0	0	0	0	0	0	0	0	0
70726	No Hits;;;;	0	0	0	0	0	0	0	0	0	0
70774	chromatin cellular_component;;;;	0	0	0	0	0	0	0	0	0	GO:0000785;GO:0003677;GO:0005634;GO:0006355;GO:0005622;GO:0043565
71428	No Hits;;;;	0	0	0	0	0	0	0	0	0	0
71551	No Hits;;;;	0	0	0	0	0	0	0	0	0	0
71922	catalytic activity molecular_function;;;;	0	0	0	0	0	0	0	0	0	GO:0003824;GO:0005622;GO:0016070
72081	DNA binding molecular_function;;;;	0	0	0	0	0	0	0	0	0	GO:0003677;GO:0005524;GO:0006259;GO:0008094
72274	nucleic acid binding molecular_function;;;;	0	0	0	0	0	0	0	0	0	GO:0003676;GO:0005634
72883	No Hits;;;;	0	0	0	0	0	0	0	0	0	0
72898	No Hits;;;;	0	0	0	0	0	0	0	0	0	0
73146	No Hits;;;;	0	0	0	0	0	0	0	0	0	0
73678	transcription factor activity molecular_function;;;;	0	0	0	0	0	0	0	0	0	GO:0003700;GO:0005634;GO:0006355;GO:0008270;GO:0008152;GO:0016491
73986	nucleus cellular_component;;;;	0	1	0	0	1	0	0	1	2	GO:0005634;GO:0042254
74001	signal transducer activity molecular_function;;;;	0	0	0	0	0	0	0	0	0	GO:0004871;GO:0007165;GO:0000155;GO:0000160;GO:0006355;GO:0008020;GO:0005524;GO:0016020;GO:0016310;GO:0016772;GO:0004673;GO:0018106
74027	hydrolase activity; hydrolyzing O-glycosyl compounds molecular_function;;;	0	1	0	0	1	0	0	1	2	GO:0004553;GO:0005975;GO:0008422
74054	ARF guanyl-nucleotide exchange factor activity molecular_function;;;;	0	0	0	0	0	0	0	0	0	GO:0005086;GO:0005622;GO:0032012;GO:0005488
74088	DNA binding molecular_function;;;;	0	0	0	0	0	0	0	0	0	GO:0003677;GO:0005524;GO:0003676;GO:0004386;GO:0016585;GO:0031491;GO:0043044;GO:0000810;GO:0004787;GO:0008413;GO:0008758;GO:0008796;GO:0008828;GO:0016462;GO:0019176;GO:0019177;GO:0043141
74151	Rab GTPase activator activity molecular_function;;;;	0	0	0	0	0	0	0	0	0	GO:0005097;GO:0005622;GO:0032313
74521	neprilysin activity molecular_function;;;;	0	0	0	0	0	0	0	0	0	GO:0004245;GO:0006508;GO:0016020;GO:0008237;GO:0008270;GO:0016512
74716	alpha;alpha-trehalase activity molecular_function;;;	0	0	0	0	0	0	0	0	0	GO:0004555;GO:0005991;GO:0003824
74957	No Hits;;;;	0	0	0	0	0	0	0	0	0	0
75083	protein binding molecular_function;;;;	0	0	0	0	0	0	0	0	0	GO:0005515;GO:0006461;GO:0006886;GO:0016192;GO:0030117;GO:0005488
75183	No Hits;;;;	0	0	0	0	0	0	0	0	0	0
75208	protein binding molecular_function;;;;	0	0	0	0	0	0	0	0	0	GO:0005515;GO:0016070;GO:0005488
75386	rhodopsin-like receptor activity molecular_function;;;;	0	0	0	0	0	0	0	0	0	GO:0001584;GO:0007186;GO:0016021;GO:0003824;GO:0008152
75556	ATP binding molecular_function;;;;	0	0	0	0	0	0	0	0	0	GO:0005524;GO:0006810;GO:0015662;GO:0016020;GO:0003824;GO:0008152
75646	RNA binding molecular_function;;;;	0	0	0	0	0	0	0	0	0	GO:0003723;GO:0004652;GO:0005634;GO:0043631;GO:0006350;GO:0016779;GO:0031123
75839	No Hits;;;;	0	1	0	0	1	0	0	1	2	0
76268	metabolic process biological_process;;;;	0	0	0	0	0	0	0	0	0	GO:0008152;GO:0016740;GO:0009058;GO:0016769;GO:0030170;GO:0008710
76306	tRNA processing biological_process;;;;	0	0	0	0	0	0	0	0	0	GO:0008033;GO:0017150;GO:0050660;GO:0004789;GO:0009228;GO:0043738;GO:0043826;GO:0043883;GO:0051341
76417	protein binding molecular_function;;;;	0	0	0	0	0	0	0	0	0	GO:0005515;GO:0008270;GO:0004842;GO:0006512
76423	serine carboxypeptidase activity molecular_function;;;;	0	0	0	0	0	0	0	0	0	GO:0004185;GO:0006508;GO:0004186;GO:0004258
76516	No Hits;;;;	0	0	0	0	0	0	0	0	0	0
77007	3-methyl-2-oxobutanoate hydroxymethyltransferase activity molecular_function;;;;	0	0	1	0	0	0	0	1	1	GO:0003864;GO:0015940;GO:0003824
77082	No Hits;;;;	0	0	0	0	0	0	0	0	0	0
77085	microtubule motor activity molecular_function;;;;	0	0	0	0	0	0	0	0	0	GO:0003777;GO:0005524;GO:0005875;GO:0007018;GO:0004003;GO:0004004;GO:0008026;GO:0008094;GO:0008186;GO:0015462;GO:0016887;GO:0017116;GO:0042623;GO:0042624;GO:0042625;GO:0042626
77177	No Hits;;;;	0	0	0	0	0	0	0	0	0	0
77196	ATP binding molecular_function;;;;	0	0	0	0	0	0	0	0	0	GO:0005524;GO:0016887;GO:0000166;GO:0017111
77355	protein tyrosine phosphatase activity molecular_function;;;;	0	0	0	0	0	0	0	0	0	GO:0004725;GO:0004727
77442	No Hits;;;;	0	0	0	0	0	0	0	0	0	0
77464	microtubule motor activity molecular_function;;;;	0	0	0	0	0	0	0	0	0	GO:0003777;GO:0005524;GO:0005875;GO:0007018
77476	stearoyl-CoA 9-desaturase activity molecular_function;;;;	0	0	0	0	0	0	0	0	0	GO:0004768;GO:0005506;GO:0005783;GO:0006633;GO:0016020;GO:0016491;GO:0006629;GO:0016717
77483	glycoprotein-N-acetylgalactosamine 3-beta-galactosyltransferase activity molecular_function;;;;	0	0	0	0	0	0	0	0	0	GO:0016263
77489	No Hits;;;;	0	1	0	0	0	0	0	1	1	0
77636	phosphatidylinositol phosphate kinase activity molecular_function;;;;	0	0	0	0	0	0	0	0	0	GO:0016307;GO:0046488;GO:0016308
77644	adenosylmethionine decarboxylase activity molecular_function;;;;	0	1	0	0	0	0	0	1	1	GO:0004014;GO:0006597;GO:0008295
77686	nucleus cellular_component;;;;	0	0	0	0	0	0	0	0	0	GO:0005634
77832	nucleus cellular_component;;;;	0	0	0	0	0	0	0	0	0	GO:0005634
77869	microtubule motor activity molecular_function;;;;	0	0	0	0	0	0	0	0	0	GO:0003777;GO:0005524;GO:0005875;GO:0007018
77935	No Hits;;;;	0	0	0	0	0	0	0	0	0	0
77999	hydrolase activity molecular_function;;;;	0	0	0	0	0	0	0	0	0	GO:0016787
78075	No Hits;;;;	0	0	0	0	0	0	0	0	0	0
78080	tRNA binding molecular_function;;;;	0	0	0	0	0	0	0	0	0	GO:0000049;GO:0001522;GO:0008033;GO:0016439;GO:0004730
78408	ATP binding molecular_function;;;;	0	0	0	0	0	0	0	0	0	GO:0005524
78413	No Hits;;;;	0	0	0	0	0	0	0	0	0	0
78752	No Hits;;;;	0	0	0	0	0	0	0	0	0	0
78827	No Hits;;;;	0	0	0	0	0	0	0	0	0	0
78969	protein binding molecular_function;;;;	0	0	0	0	0	0	0	0	0	GO:0005515;GO:0008270
79125	membrane cellular_component;;;;	0	0	0	0	0	0	0	0	0	GO:0016020
79205	ARF guanyl-nucleotide exchange factor activity molecular_function;;;;	0	0	0	0	0	0	0	0	0	GO:0005086;GO:0005622;GO:0032012
79245	No Hits;;;;	0	0	0	0	0	0	0	0	0	0
79256	No Hits;;;;	0	0	0	0	0	0	0	0	0	0
79506	protein kinase activity molecular_function;;;;	0	0	0	0	0	0	0	0	0	GO:0004672;GO:0005524;GO:0006468;GO:0004713;GO:0004674
79563	structural constituent of ribosome molecular_function;;;;	0	0	0	0	0	0	0	0	0	GO:0003735;GO:0005622;GO:0005840;GO:0006412;GO:0015935
79665	holocytochrome-c synthase activity molecular_function;;;;	0	0	0	0	0	0	0	0	0	GO:0004408;GO:0005739
79739	No Hits;;;;	0	0	0	0	0	0	0	0	0	0
79741	orotidine-5'-phosphate decarboxylase activity molecular_function;;;;	0	0	0	0	0	0	0	0	0	GO:0004590;GO:0006207;GO:0003824;GO:0008152;GO:0006221
79834	protein kinase activity molecular_function;;;;	0	0	0	0	0	0	0	0	0	GO:0004672;GO:0005524;GO:0006468;GO:0004674;GO:0004683
79916	No Hits;;;;	0	0	0	0	0	0	0	0	0	0
80021	No Hits;;;;	0	0	0	0	0	0	0	0	0	0
80026	nucleic acid binding molecular_function;;;;	0	0	0	0	0	0	0	0	0	GO:0003676
80071	GTP binding molecular_function;;;;	0	0	0	0	0	0	0	0	0	GO:0005525;GO:0005622
80104	nucleic acid binding molecular_function;;;;	0	0	0	0	0	0	0	0	0	GO:0003676
80314	No Hits;;;;	0	0	0	0	0	0	0	0	0	0
80399	transcription factor activity molecular_function;;;;	0	0	0	0	0	0	0	0	0	GO:0003700;GO:0005667;GO:0006355
80475	No Hits;;;;	0	0	0	0	0	0	0	0	0	0
80538	No Hits;;;;	0	0	0	0	0	0	0	0	0	0
80841	nucleic acid binding molecular_function;;;;	0	0	0	0	0	0	0	0	0	GO:0003676
80914	No Hits;;;;	0	0	0	0	0	0	0	0	0	0
80922	nucleus cellular_component;;;;	0	0	0	0	0	0	0	0	0	GO:0005634
81031	DNA binding molecular_function;;;;	0	0	0	0	0	0	0	0	0	GO:0003677
81115	integral to membrane cellular_component;;;;	0	0	0	0	0	0	0	0	0	GO:0016021;GO:0016192;GO:0006810
81216	No Hits;;;;	0	0	0	0	0	0	0	0	0	0
81700	No Hits;;;;	0	0	0	0	0	0	0	0	0	0
82481	No Hits;;;;	0	0	0	0	0	0	0	0	0	0
82482	mitochondrial envelope cellular_component;;;;	0	0	0	0	0	0	0	0	0	GO:0005740;GO:0006122;GO:0008121
82511	No Hits;;;;	0	0	0	0	0	0	0	0	0	0
83072	protein binding molecular_function;;;;	0	0	0	0	0	0	0	0	0	GO:0005515
83097	structural constituent of ribosome molecular_function;;;;	0	0	0	0	0	0	0	0	0	GO:0003735;GO:0005622;GO:0005840;GO:0006412
83150	structural constituent of ribosome molecular_function;;;;	0	0	0	0	0	0	0	0	0	GO:0003735;GO:0005622;GO:0005840;GO:0006412
83152	No Hits;;;;	0	0	0	0	0	0	0	0	0	0
83220	heme binding molecular_function;;;;	0	0	0	0	0	0	0	0	0	GO:0020037;GO:0046914;GO:0009703
83306	mRNA metabolic process biological_process;;;;	0	0	0	0	0	0	0	0	0	GO:0016071;GO:0030529
83308	No Hits;;;;	0	0	0	0	0	0	0	0	0	0
83319	No Hits;;;;	0	0	0	0	0	0	0	0	0	0
83425	transcription factor activity molecular_function;;;;	0	0	0	0	0	0	0	0	0	GO:0003700;GO:0005634;GO:0006355;GO:0043565
83477	No Hits;;;;	0	0	0	0	0	0	0	0	0	0
83532	structural constituent of ribosome molecular_function;;;;	0	0	0	0	0	0	0	0	0	GO:0003735;GO:0005622;GO:0005840;GO:0006412
83536	transcription factor activity molecular_function;;;;	0	0	0	0	0	0	0	0	0	GO:0003700;GO:0005634;GO:0006355;GO:0043565
83769	protein kinase activity molecular_function;;;;	0	0	0	0	0	0	0	0	0	GO:0004672;GO:0005524;GO:0006468;GO:0004713;GO:0004674;GO:0004693
83770	protein kinase activity molecular_function;;;;	0	0	0	0	0	0	0	0	0	GO:0004672;GO:0005524;GO:0006468;GO:0004713;GO:0004674;GO:0004675;GO:0004676;GO:0004677;GO:0004679;GO:0004680;GO:0004681;GO:0004690;GO:0004694;GO:0004695;GO:0004696;GO:0004698;GO:0004700;GO:0004702;GO:0004704;GO:0004705;GO:0004706;GO:0004708;GO:0004710;GO:0004711;GO:0004718;GO:0008338;GO:0008339;GO:0008349;GO:0008545;GO:0016908;GO:0016909;GO:0019199;GO:0019912;GO:0034211
83903	protein kinase activity molecular_function;;;;	0	0	0	0	0	0	0	0	0	GO:0004672;GO:0005524;GO:0006468;GO:0004713;GO:0004674;GO:0004675;GO:0004676;GO:0004677;GO:0004679;GO:0004680;GO:0004681;GO:0004690;GO:0004694;GO:0004695;GO:0004696;GO:0004698;GO:0004700;GO:0004702;GO:0004704;GO:0004705;GO:0004706;GO:0004708;GO:0004710;GO:0004711;GO:0004718;GO:0008338;GO:0008339;GO:0008349;GO:0008545;GO:0016908;GO:0016909;GO:0019199;GO:0019912;GO:0034211
84009	protein kinase activity molecular_function;;;;	0	0	0	0	0	0	0	0	0	GO:0004672;GO:0005524;GO:0006468;GO:0004713;GO:0004674;GO:0004683
84261	No Hits;;;;	0	0	0	0	0	0	0	0	0	0
84623	No Hits;;;;	0	0	0	0	0	0	0	0	0	0
84727	nucleus cellular_component;;;;	0	0	0	0	0	0	0	0	0	GO:0005634
84746	ARF GTPase activator activity molecular_function;;;;	0	0	0	0	0	0	0	0	0	GO:0008060;GO:0008270;GO:0032312
84862	No Hits;;;;	0	0	0	0	0	0	0	0	0	0
84867	No Hits;;;;	0	0	0	0	0	0	0	0	0	0
84897	No Hits;;;;	0	0	0	0	0	1	0	1	1	0
84905	proteolysis biological_process;;;;	0	0	0	0	0	1	0	1	1	GO:0006508;GO:0008234
84938	nucleus cellular_component;;;;	0	0	0	0	0	0	0	0	0	GO:0005634
95996	biosynthetic process biological_process;;;;	0	1	0	0	0	1	0	1	2	GO:0009058;GO:0003849;GO:0009073
96024	catalytic activity molecular_function;;;;	0	0	0	0	0	0	0	0	0	GO:0003824;GO:0008152;GO:0004739
96089	No Hits;;;;	0	0	0	0	0	0	0	0	0	0
96173	No Hits;;;;	0	0	0	0	0	0	0	0	0	0
96182	No Hits;;;;	0	0	0	0	0	0	0	0	0	0
96219	No Hits;;;;	0	0	0	0	0	0	0	0	0	0
96238	No Hits;;;;	0	0	0	0	0	0	0	0	0	0
96339	No Hits;;;;	0	0	0	0	0	0	0	0	0	0
96341	electron transport biological_process;;;;	0	0	0	0	0	0	0	0	0	GO:0006118;GO:0005744;GO:0006886;GO:0015450
96374	ubiquitin thiolesterase activity molecular_function;;;;	0	0	0	0	0	0	0	0	0	GO:0004221;GO:0006511
96386	catalytic activity molecular_function;;;;	0	0	0	0	0	0	0	0	0	GO:0003824;GO:0005992
96465	mitochondrial inner membrane cellular_component;;;;	0	1	0	0	0	1	0	1	2	GO:0005743;GO:0008565;GO:0015031
96550	No Hits;;;;	0	0	0	0	0	0	0	0	0	0
96601	DNA binding molecular_function;;;;	0	0	0	0	0	0	0	0	0	GO:0003677;GO:0003917;GO:0005694;GO:0006265;GO:0006268;GO:0003918
96630	mannosyl-oligosaccharide 1;2-alpha-mannosidase activity molecular_function;;;	0	0	0	0	0	0	0	0	0	GO:0004571;GO:0005509;GO:0016020;GO:0008933;GO:0015923;GO:0015924;GO:0015925;GO:0015926;GO:0015927;GO:0015928;GO:0015929;GO:0016160
96636	No Hits;;;;	0	0	0	0	0	0	0	0	0	0
96644	No Hits;;;;	0	0	0	0	0	0	0	0	0	0
96704	extracellular region cellular_component;;;;	0	0	0	0	0	0	0	0	0	GO:0005576;GO:0030570
96761	protein folding biological_process;;;;	0	0	0	0	0	0	0	0	0	GO:0006457;GO:0003755;GO:0004600;GO:0030051;GO:0042027
96762	No Hits;;;;	0	0	0	0	0	0	0	0	0	0
96818	catalytic activity molecular_function;;;;	0	0	0	0	0	0	0	0	0	GO:0003824;GO:0005992;GO:0003825
96834	transporter activity molecular_function;;;;	0	0	0	0	0	0	0	0	0	GO:0005215;GO:0006810;GO:0016020;GO:0016021
96835	threonine endopeptidase activity molecular_function;;;;	0	0	0	0	0	0	0	0	0	GO:0004298;GO:0004299
96842	No Hits;;;;	0	0	0	0	0	0	0	0	0	0
96859	No Hits;;;;	0	0	0	0	0	0	0	0	0	0
96871	protein kinase activity molecular_function;;;;	0	0	0	0	0	0	0	0	0	GO:0004672;GO:0005524;GO:0006468;GO:0004713;GO:0004674;GO:0050369
96874	ion transport biological_process;;;;	0	0	0	0	0	0	0	0	0	GO:0006811;GO:0016020;GO:0030594
96969	DNA binding molecular_function;;;;	0	0	0	0	0	0	0	0	0	GO:0003677;GO:0003899;GO:0006351;GO:0003900;GO:0003901;GO:0003902;GO:0034062
96970	No Hits;;;;	0	0	0	0	0	0	0	0	0	0
97028	No Hits;;;;	0	1	0	0	0	0	0	1	1	0
97064	No Hits;;;;	0	1	0	0	0	1	0	1	2	0
97167	No Hits;;;;	0	0	0	0	0	0	0	0	0	0
97171	electron transport biological_process;;;;	0	0	0	0	0	0	0	0	0	GO:0006118;GO:0009055;GO:0051536;GO:0016491;GO:0016651
97173	nucleus cellular_component;;;;	0	0	0	0	0	0	0	0	0	GO:0005634;GO:0030528;GO:0045449
97196	No Hits;;;;	0	1	0	0	0	1	0	1	2	0
97205	lipid biosynthetic process biological_process;;;;	0	1	0	0	0	0	0	1	1	GO:0008610;GO:0008825
97299	sugar:hydrogen symporter activity molecular_function;;;;	0	0	0	0	0	0	0	0	0	GO:0005351;GO:0008643;GO:0016020;GO:0005215;GO:0006810;GO:0016021
97329	No Hits;;;;	0	0	0	0	0	0	0	0	0	0
97410	proteolysis biological_process;;;;	0	0	0	0	0	0	0	0	0	GO:0006508;GO:0008237;GO:0008270
97445	No Hits;;;;	0	0	0	0	0	0	0	0	0	0
97505	endopeptidase activity molecular_function;;;;	0	0	0	0	0	0	0	0	0	GO:0004175;GO:0005839;GO:0006511;GO:0004298;GO:0004299
97506	metal ion transport biological_process;;;;	0	0	0	0	0	0	0	0	0	GO:0030001;GO:0046872
97553	sugar:hydrogen symporter activity molecular_function;;;;	0	0	0	0	0	0	0	0	0	GO:0005351;GO:0008643;GO:0016020;GO:0005215;GO:0006810;GO:0016021;GO:0008733
97600	No Hits;;;;	0	0	0	0	0	0	0	0	0	0
97673	No Hits;;;;	0	0	0	0	0	0	0	0	0	0
97694	metabolic process biological_process;;;;	0	1	0	0	0	1	0	1	2	GO:0008152;GO:0004035
97734	electron transport biological_process;;;;	0	0	0	0	0	0	0	0	0	GO:0006118;GO:0016020;GO:0016491;GO:0005506;GO:0016021;GO:0050660
97751	tRNA isopentenyltransferase activity molecular_function;;;;	0	0	0	0	0	0	0	0	0	GO:0004811;GO:0005524;GO:0008033
97806	hydrolase activity; hydrolyzing O-glycosyl compounds molecular_function;;;	1	0	1	0	0	0	0	1	2	GO:0004553;GO:0005975;GO:0008422
97821	No Hits;;;;	0	0	0	0	0	0	0	0	0	0
97839	nucleic acid binding molecular_function;;;;	0	0	0	0	0	0	0	0	0	GO:0003676;GO:0005524;GO:0008026;GO:0004386;GO:0000810;GO:0004787;GO:0008413;GO:0008758;GO:0008796;GO:0008828;GO:0016462;GO:0019176;GO:0019177;GO:0043141
97872	threonine endopeptidase activity molecular_function;;;;	0	0	0	0	0	0	0	0	0	GO:0004298;GO:0005839;GO:0006511;GO:0004299
97969	hydrolase activity; hydrolyzing O-glycosyl compounds molecular_function;;;	0	0	0	0	0	0	0	0	0	GO:0004553;GO:0005975
98000	catalytic activity molecular_function;;;;	0	0	0	0	0	0	0	0	0	GO:0003824;GO:0004842;GO:0051438;GO:0051440;GO:0051443;GO:0051444
98041	binding molecular_function;;;;	0	0	0	0	0	0	0	0	0	GO:0005488;GO:0016512
98049	glutathione transferase activity molecular_function;;;;	0	0	0	0	0	0	0	0	0	GO:0004364
98065	No Hits;;;;	0	0	0	0	0	0	0	0	0	0
98082	transporter activity molecular_function;;;;	0	0	0	0	0	0	0	0	0	GO:0005215;GO:0006810;GO:0016020
98090	No Hits;;;;	0	0	0	0	0	0	0	0	0	0
98132	nucleic acid binding molecular_function;;;;	0	0	0	0	0	0	0	0	0	GO:0003676;GO:0004519
98153	zinc ion binding molecular_function;;;;	0	0	0	0	0	0	0	0	0	GO:0008270;GO:0005515;GO:0008766;GO:0018169;GO:0043773;GO:0043774
98162	protein modification process biological_process;;;;	0	0	0	0	0	0	0	0	0	GO:0006464
98188	protein kinase activity molecular_function;;;;	0	0	0	0	0	0	0	0	0	GO:0004672;GO:0005524;GO:0006468;GO:0004713;GO:0004674;GO:0004714
98191	transporter activity molecular_function;;;;	0	0	0	0	0	0	0	0	0	GO:0005215;GO:0006810;GO:0016021
98253	tubulin-tyrosine ligase activity molecular_function;;;;	0	0	0	0	0	0	0	0	0	GO:0004835;GO:0006464
98295	hydrolase activity; hydrolyzing O-glycosyl compounds molecular_function;;;	0	1	0	0	0	0	0	1	1	GO:0004553;GO:0005975
98376	No Hits;;;;	0	0	0	0	0	0	0	0	0	0
98391	No Hits;;;;	0	0	0	0	0	0	0	0	0	0
98429	No Hits;;;;	0	0	0	0	0	0	0	0	0	0
98452	protein binding molecular_function;;;;	0	0	0	0	0	0	0	0	0	GO:0005515;GO:0004198;GO:0005622;GO:0006508
98455	triose-phosphate isomerase activity molecular_function;;;;	0	0	0	0	0	0	0	0	0	GO:0004807;GO:0008152
98459	rRNA (adenine-N6;N6-)-dimethyltransferase activity molecular_function;;;	0	0	0	0	0	0	0	0	0	GO:0000179;GO:0003880;GO:0008169;GO:0008170;GO:0008171;GO:0008172;GO:0008173;GO:0008174;GO:0008175;GO:0008276;GO:0008326;GO:0008425;GO:0008649;GO:0008650;GO:0009008;GO:0009383;GO:0016205;GO:0016273;GO:0016274;GO:0016278;GO:0016279;GO:0016300;GO:0016423;GO:0016424;GO:0016426;GO:0016427;GO:0016431;GO:0016433;GO:0016434;GO:0016435;GO:0016436;GO:0018423;GO:0018707;GO:0019702;GO:0030792;GO:0043770;GO:…
98467	DNA binding molecular_function;;;;	0	0	0	0	0	0	0	0	0	GO:0003677;GO:0005524;GO:0003676;GO:0004386;GO:0004003;GO:0004004;GO:0008026;GO:0008094;GO:0008186;GO:0015462;GO:0016887;GO:0017116;GO:0042623;GO:0042624;GO:0042625;GO:0042626
98494	metabolic process biological_process;;;;	0	0	0	0	0	0	0	0	0	GO:0008152;GO:0008484
98579	No Hits;;;;	0	0	0	0	0	0	0	0	0	0
98611	No Hits;;;;	0	0	0	0	0	0	0	0	0	0
98685	hydrolase activity; hydrolyzing O-glycosyl compounds molecular_function;;;	1	0	1	0	0	0	0	1	2	GO:0004553;GO:0005975
98692	transmembrane receptor activity molecular_function;;;;	0	0	0	0	0	0	0	0	0	GO:0004888;GO:0007165;GO:0031224;GO:0045087
98712	nucleotide binding molecular_function;;;;	0	0	0	0	0	0	0	0	0	GO:0000166;GO:0004812;GO:0005524;GO:0005737;GO:0006412;GO:0006424;GO:0006418;GO:0004818;GO:0009332
98745	No Hits;;;;	0	0	0	0	0	0	0	0	0	0
98833	nucleotide binding molecular_function;;;;	0	0	0	0	0	0	0	0	0	GO:0000166;GO:0017111;GO:0005524;GO:0004003;GO:0004004;GO:0008026;GO:0008094;GO:0008186;GO:0015462;GO:0016887;GO:0017116;GO:0042623;GO:0042624;GO:0042625;GO:0042626
98865	protein binding molecular_function;;;;	0	0	0	0	0	0	0	0	0	GO:0005515;GO:0008270
98873	No Hits;;;;	0	0	0	0	0	0	0	0	0	0
98890	subtilase activity molecular_function;;;;	0	0	0	0	0	0	0	0	0	GO:0004289;GO:0006508;GO:0008132;GO:0008243;GO:0008991;GO:0016808
98907	proteolysis biological_process;;;;	0	0	0	0	0	0	0	0	0	GO:0006508;GO:0008237;GO:0016787;GO:0046983;GO:0004407;GO:0008418;GO:0008759;GO:0018748;GO:0018749;GO:0043747;GO:0043748;GO:0043864;GO:0047419
98992	protein binding molecular_function;;;;	0	0	0	0	0	0	0	0	0	GO:0005515
99018	nucleic acid binding molecular_function;;;;	0	0	0	0	0	0	0	0	0	GO:0003676
99039	No Hits;;;;	0	0	0	0	0	0	0	0	0	0
99076	No Hits;;;;	0	0	0	0	0	0	0	0	0	0
99132	translation biological_process;;;;	0	0	0	0	0	0	0	0	0	GO:0006412;GO:0016884;GO:0016874;GO:0043775;GO:0050567
99145	serine-type endopeptidase activity molecular_function;;;;	0	0	0	0	0	0	0	0	0	GO:0004252;GO:0005576;GO:0006508;GO:0007596
99227	nucleotide binding molecular_function;;;;	0	0	0	0	0	0	0	0	0	GO:0000166;GO:0017111;GO:0005524
99282	motor activity molecular_function;;;;	0	0	0	0	0	0	0	0	0	GO:0003774;GO:0005524;GO:0016459
99342	No Hits;;;;	0	0	0	0	0	0	0	0	0	0
99345	DNA binding molecular_function;;;;	0	1	0	0	0	1	0	1	2	GO:0003677;GO:0006306;GO:0008170
99373	hydrolase activity; hydrolyzing O-glycosyl compounds molecular_function;;;	0	0	0	0	0	0	0	0	0	GO:0004553;GO:0005975
99412	protein binding molecular_function;;;;	0	0	0	0	0	0	0	0	0	GO:0005515;GO:0008270
99448	No Hits;;;;	0	0	0	0	0	0	0	0	0	0
99469	polysaccharide catabolic process biological_process;;;;	0	0	0	0	0	0	0	0	0	GO:0000272;GO:0008810
99495	No Hits;;;;	0	0	0	0	0	0	0	0	0	0
99530	nucleus cellular_component;;;;	0	0	0	0	0	0	0	0	0	GO:0005634
99561	protein import into nucleus; docking biological_process;;;	0	0	0	0	0	0	0	0	0	GO:0000059;GO:0005634;GO:0005643;GO:0005737;GO:0006886;GO:0008565;GO:0006915;GO:0008262;GO:0008283;GO:0005488
99569	nucleic acid binding molecular_function;;;;	0	0	0	0	0	0	0	0	0	GO:0003676
99577	ubiquitin thiolesterase activity molecular_function;;;;	0	0	0	0	0	0	0	0	0	GO:0004221;GO:0006511;GO:0008270;GO:0016813;GO:0046872
99582	No Hits;;;;	0	0	0	0	0	0	0	0	0	0
99597	No Hits;;;;	0	0	0	0	0	0	0	0	0	0
99609	origin recognition complex cellular_component;;;;	0	0	0	0	0	0	0	0	0	GO:0000808;GO:0005634;GO:0006260
99637	No Hits;;;;	0	0	0	0	0	0	0	0	0	0
99638	sugar:hydrogen symporter activity molecular_function;;;;	0	0	0	0	0	0	0	0	0	GO:0005351;GO:0008643;GO:0016020;GO:0005215;GO:0006810;GO:0016021;GO:0031177;GO:0008733
99704	guanyl-nucleotide exchange factor activity molecular_function;;;;	0	0	0	0	0	0	0	0	0	GO:0005085;GO:0005622;GO:0007264
99722	amino acid transport biological_process;;;;	0	0	0	0	0	0	0	0	0	GO:0006865;GO:0015171;GO:0016020;GO:0006810
99723	metabolic process biological_process;;;;	0	1	0	0	0	0	0	1	1	GO:0008152;GO:0016491;GO:0003824;GO:0005488;GO:0004344;GO:0018446;GO:0018447;GO:0018448;GO:0018449;GO:0018450;GO:0042469;GO:0045703
99727	No Hits;;;;	0	0	0	0	0	0	0	0	0	0
99738	proteolysis biological_process;;;;	0	0	0	0	0	0	0	0	0	GO:0006508;GO:0008237;GO:0016787;GO:0046983;GO:0008777
99750	protein kinase activity molecular_function;;;;	0	0	0	0	0	0	0	0	0	GO:0004672;GO:0005524;GO:0006468;GO:0004713;GO:0004674;GO:0004709
99751	electron transport biological_process;;;;	0	1	0	0	0	0	0	1	1	GO:0006118;GO:0016491;GO:0006099;GO:0016627;GO:0050660;GO:0008177
99790	ATP binding molecular_function;;;;	0	1	0	0	0	0	0	1	1	GO:0005524;GO:0016887;GO:0000166;GO:0017111
99813	catalytic activity molecular_function;;;;	0	1	0	0	0	0	0	1	1	GO:0003824;GO:0003938;GO:0006177
99837	electron carrier activity molecular_function;;;;	0	0	0	0	0	0	0	0	0	GO:0009055;GO:0015035;GO:0045454;GO:0006118
99903	GTPase activator activity molecular_function;;;;	0	0	0	0	0	0	0	0	0	GO:0005096;GO:0005622;GO:0051056
99995	protein folding biological_process;;;;	0	0	0	0	0	0	0	0	0	GO:0006457;GO:0000166;GO:0005524;GO:0005737;GO:0008033;GO:0016879
100004	No Hits;;;;	0	0	0	0	0	0	0	0	0	0
100026	No Hits;;;;	0	0	0	0	0	0	0	0	0	0
100050	No Hits;;;;	0	0	0	0	0	0	0	0	0	0
100055	transmembrane receptor activity molecular_function;;;;	0	0	0	0	0	0	0	0	0	GO:0004888;GO:0007165;GO:0031224;GO:0045087;GO:0003950
100067	catalytic activity molecular_function;;;;	0	0	0	0	0	0	0	0	0	GO:0003824;GO:0005524;GO:0006003
100086	catalytic activity molecular_function;;;;	0	0	0	0	0	0	0	0	0	GO:0003824;GO:0005488;GO:0008152;GO:0003960
100100	No Hits;;;;	0	0	0	0	0	0	0	0	0	0
100106	No Hits;;;;	0	1	0	0	0	0	0	1	1	0
100142	No Hits;;;;	0	0	0	0	0	0	0	0	0	0
100149	nucleotidyltransferase activity molecular_function;;;;	0	0	0	0	0	0	0	0	0	GO:0016779;GO:0004652;GO:0006350;GO:0003723;GO:0031123
100167	No Hits;;;;	0	0	0	0	0	0	0	0	0	0
100196	No Hits;;;;	0	0	0	0	0	0	0	0	0	0
100232	structural constituent of ribosome molecular_function;;;;	0	1	0	0	0	0	0	1	1	GO:0003735;GO:0005622;GO:0005840;GO:0006412
100240	protein binding molecular_function;;;;	0	0	0	0	0	0	0	0	0	GO:0005515;GO:0008270
100241	structural constituent of ribosome molecular_function;;;;	0	0	0	0	0	0	0	0	0	GO:0003735;GO:0005622;GO:0005840;GO:0006414
100251	metabolic process biological_process;;;;	0	0	0	0	0	0	0	0	0	GO:0008152;GO:0016758;GO:0047263
100257	legumain activity molecular_function;;;;	0	0	0	0	0	0	0	0	0	GO:0001509;GO:0004197;GO:0006508;GO:0003923;GO:0043859;GO:0051336
100260	No Hits;;;;	0	0	0	0	0	0	0	0	0	0
100268	hydrolase activity; hydrolyzing O-glycosyl compounds molecular_function;;;	0	0	0	0	0	0	0	0	0	GO:0004553;GO:0005975
100304	No Hits;;;;	0	0	0	0	0	0	0	0	0	0
100378	metabolic process biological_process;;;;	0	0	0	0	0	0	0	0	0	GO:0008152;GO:0009116;GO:0016740;GO:0004044;GO:0009113
100428	mRNA metabolic process biological_process;;;;	0	0	0	0	0	0	0	0	0	GO:0016071;GO:0030529
100454	protein kinase activity molecular_function;;;;	0	0	0	0	0	0	0	0	0	GO:0004672;GO:0005524;GO:0006468;GO:0004674;GO:0004713;GO:0004682
100468	UDP-N-acetylmuramoylalanyl-D-glutamyl-2;6-diaminopimelate-D-alanyl-D-alanine ligase activity molecular_function;;;	0	0	0	0	0	0	0	0	0	GO:0008766;GO:0018169;GO:0043773;GO:0043774
100484	dephosphorylation biological_process;;;;	0	0	0	0	0	0	0	0	0	GO:0016311;GO:0016791;GO:0004725;GO:0006470;GO:0004437;GO:0046839;GO:0004727
100524	No Hits;;;;	0	0	0	0	0	0	0	0	0	0
100525	No Hits;;;;	0	0	0	0	0	0	0	0	0	0
100550	nucleotide binding molecular_function;;;;	0	0	0	0	0	0	0	0	0	GO:0000166;GO:0004812;GO:0005524;GO:0005737;GO:0006412;GO:0006418;GO:0004828;GO:0006434
100573	No Hits;;;;	0	0	0	0	0	0	0	0	0	0
100619	protein kinase activity molecular_function;;;;	0	0	0	0	0	0	0	0	0	GO:0004672;GO:0005524;GO:0006468;GO:0004713;GO:0004674
100661	No Hits;;;;	0	0	0	0	0	0	0	0	0	0
100718	DNA binding molecular_function;;;;	0	0	0	0	0	0	0	0	0	GO:0003677;GO:0003887;GO:0005634;GO:0006260;GO:0034061
100729	GTP binding molecular_function;;;;	0	0	0	0	0	0	0	0	0	GO:0005525;GO:0007264;GO:0005622;GO:0015031;GO:0006886
100776	No Hits;;;;	0	0	0	0	0	0	0	0	0	0
100794	No Hits;;;;	0	0	0	0	0	0	0	0	0	0
100814	No Hits;;;;	0	0	0	0	0	0	0	0	0	0
100829	No Hits;;;;	0	0	0	0	0	0	0	0	0	0
100897	structural constituent of ribosome molecular_function;;;;	0	0	0	0	0	0	0	0	0	GO:0003735;GO:0005622;GO:0005840;GO:0006412
100919	protein kinase activity molecular_function;;;;	0	0	0	0	0	0	0	0	0	GO:0004672;GO:0005524;GO:0006468;GO:0004713
100933	nucleus cellular_component;;;;	0	0	0	0	0	0	0	0	0	GO:0005634
101003	No Hits;;;;	0	0	0	0	0	0	0	0	0	0
101072	No Hits;;;;	0	0	0	0	0	0	0	0	0	0
101129	No Hits;;;;	0	0	0	0	0	0	0	0	0	0
101174	ATP synthesis coupled proton transport biological_process;;;;	0	0	0	0	0	0	0	0	0	GO:0015986;GO:0016020;GO:0016469;GO:0046933;GO:0046961;GO:0003936;GO:0045259
101187	3;4-dihydroxy-2-butanone-4-phosphate synthase activity molecular_function;;;	0	0	0	0	0	0	0	0	0	GO:0008686;GO:0009231;GO:0003935
101268	No Hits;;;;	0	0	0	0	0	0	0	0	0	0
101284	No Hits;;;;	0	0	0	0	0	0	0	0	0	0
101337	No Hits;;;;	0	0	0	0	0	0	0	0	0	0
101362	No Hits;;;;	0	0	0	0	0	0	0	0	0	0
101363	No Hits;;;;	0	0	0	0	0	0	0	0	0	0
101373	structural constituent of ribosome molecular_function;;;;	0	0	0	0	0	0	0	0	0	GO:0003735;GO:0005622;GO:0005840;GO:0006412
101427	No Hits;;;;	0	0	0	0	0	0	0	0	0	0
101439	proteolysis biological_process;;;;	0	0	0	0	0	0	0	0	0	GO:0006508;GO:0008235;GO:0004239
101441	phosphatidate cytidylyltransferase activity molecular_function;;;;	0	0	0	0	0	0	0	0	0	GO:0004605;GO:0008654;GO:0016020;GO:0005524;GO:0016887
101468	GTP binding molecular_function;;;;	0	0	0	0	0	0	0	0	0	GO:0005525;GO:0005874;GO:0007017;GO:0043234;GO:0051258;GO:0003924
101484	protein tyrosine phosphatase activity molecular_function;;;;	0	0	0	0	0	0	0	0	0	GO:0004725;GO:0006470;GO:0016311;GO:0016791;GO:0004727
101485	protein kinase activity molecular_function;;;;	0	0	0	0	0	0	0	0	0	GO:0004672;GO:0005524;GO:0006468;GO:0004713;GO:0004674;GO:0004709
101566	No Hits;;;;	0	0	0	0	0	0	0	0	0	0
101578	No Hits;;;;	0	0	0	0	0	0	0	0	0	0
101579	No Hits;;;;	0	1	0	0	1	0	0	1	2	0
101607	No Hits;;;;	0	0	0	0	0	0	0	0	0	0
101653	No Hits;;;;	0	0	0	0	0	0	0	0	0	0
101677	electron transport biological_process;;;;	0	0	0	0	0	0	0	0	0	GO:0006118
101767	multidrug transport biological_process;;;;	0	0	0	0	0	0	0	0	0	GO:0006855;GO:0015238;GO:0015297;GO:0016020
101786	No Hits;;;;	0	0	0	0	0	0	0	0	0	0
101836	nucleus cellular_component;;;;	0	0	0	0	0	0	0	0	0	GO:0005634;GO:0008270
101894	No Hits;;;;	0	0	0	0	0	0	0	0	0	0
101901	translation release factor activity molecular_function;;;;	0	0	0	0	0	0	0	0	0	GO:0003747;GO:0006415;GO:0005737;GO:0016149;GO:0005215;GO:0006810;GO:0016020
101904	No Hits;;;;	0	0	0	0	0	0	0	0	0	0
101932	iron ion binding molecular_function;;;;	0	0	0	0	0	0	0	0	0	GO:0005506;GO:0006412;GO:0042586
102058	No Hits;;;;	0	0	0	0	0	0	0	0	0	0
102075	No Hits;;;;	0	0	0	0	0	0	0	0	0	0
102279	No Hits;;;;	0	0	0	0	0	0	0	0	0	0
102345	No Hits;;;;	0	0	0	0	0	0	0	0	0	0
102392	catalytic activity molecular_function;;;;	0	0	0	0	0	0	0	0	0	GO:0003824;GO:0005488;GO:0008152
102409	voltage-gated potassium channel activity molecular_function;;;;	0	0	0	0	0	0	0	0	0	GO:0005249;GO:0006813;GO:0016020;GO:0005216;GO:0006811
102612	N-acetyltransferase activity molecular_function;;;;	0	1	0	0	0	1	0	1	2	GO:0008080;GO:0008152
102645	No Hits;;;;	0	0	0	0	0	0	0	0	0	0
102648	transcription factor activity molecular_function;;;;	0	0	0	0	0	0	0	0	0	GO:0003700;GO:0005622;GO:0006355;GO:0043565
102730	No Hits;;;;	0	0	0	0	0	0	0	0	0	0
102731	diacylglycerol kinase activity molecular_function;;;;	0	0	0	0	0	0	0	0	0	GO:0004143;GO:0007205;GO:0008481
102795	No Hits;;;;	0	0	0	0	0	0	0	0	0	0
102852	No Hits;;;;	0	1	0	0	0	1	0	1	2	0
102887	GTPase activity molecular_function;;;;	0	0	0	0	0	0	0	0	0	GO:0003924;GO:0005525
102919	hydrolase activity molecular_function;;;;	0	0	0	0	0	0	0	0	0	GO:0016787;GO:0018741
102947	protein kinase activity molecular_function;;;;	0	0	0	0	0	0	0	0	0	GO:0004672;GO:0005524;GO:0006468;GO:0004713;GO:0004674;GO:0004693
103141	No Hits;;;;	0	0	0	0	0	0	0	0	0	0
103174	zinc ion binding molecular_function;;;;	0	0	0	0	0	0	0	0	0	GO:0008270;GO:0003676;GO:0005622
103372	protein binding molecular_function;;;;	0	0	0	0	0	0	0	0	0	GO:0005515;GO:0008270
103374	hydrogen ion transmembrane transporter activity molecular_function;;;;	0	0	0	0	0	0	0	0	0	GO:0015078;GO:0016469
103401	Mo-molybdopterin cofactor biosynthetic process biological_process;;;;	0	0	0	0	0	0	0	0	0	GO:0006777
103416	ATP binding molecular_function;;;;	0	0	0	0	0	0	0	0	0	GO:0005524;GO:0016021;GO:0016469;GO:0042626;GO:0046961;GO:0015986;GO:0016020;GO:0046933;GO:0003936;GO:0045259
103439	protein amino acid dephosphorylation biological_process;;;;	0	0	0	0	0	0	0	0	0	GO:0006470;GO:0008138;GO:0016311;GO:0016791;GO:0008270;GO:0004725
103467	No Hits;;;;	0	0	0	0	0	1	0	1	1	0
103485	No Hits;;;;	0	0	0	0	0	0	0	0	0	0
103505	No Hits;;;;	0	0	0	0	0	0	0	0	0	0
103517	DNA binding molecular_function;;;;	0	0	0	0	0	0	0	0	0	GO:0003677;GO:0005634;GO:0008270
103531	No Hits;;;;	0	0	0	0	0	0	0	0	0	0
103535	No Hits;;;;	0	0	0	0	0	0	0	0	0	0
103560	No Hits;;;;	0	0	0	0	0	0	0	0	0	0
103580	RNA binding molecular_function;;;;	0	1	0	0	0	0	0	1	1	GO:0003723;GO:0004809;GO:0008033
103592	ATP binding molecular_function;;;;	0	0	0	0	0	0	0	0	0	GO:0005524;GO:0016021;GO:0016469;GO:0042626;GO:0046961;GO:0015986;GO:0016020;GO:0046933;GO:0003936;GO:0045259
103654	nucleotide binding molecular_function;;;;	0	0	0	0	0	0	0	0	0	GO:0000166;GO:0017111;GO:0003777;GO:0007018;GO:0030286;GO:0005524;GO:0016887;GO:0008567
103655	glyceraldehyde-3-phosphate dehydrogenase (phosphorylating) activity molecular_function;;;;	0	0	0	0	0	0	0	0	0	GO:0004365;GO:0006096;GO:0051287
103663	zinc ion binding molecular_function;;;;	0	0	0	0	0	0	0	0	0	GO:0008270
103672	metabolic process biological_process;;;;	0	0	0	0	0	0	0	0	0	GO:0008152;GO:0016491;GO:0003824;GO:0005488;GO:0004318;GO:0016631
103684	No Hits;;;;	0	0	0	0	0	0	0	0	0	0
103691	protein kinase activity molecular_function;;;;	0	0	0	0	0	0	0	0	0	GO:0004672;GO:0005524;GO:0006468;GO:0004674;GO:0004713
103721	nuclease activity molecular_function;;;;	0	0	0	0	0	0	0	0	0	GO:0004518;GO:0006281;GO:0003677;GO:0003824;GO:0005634;GO:0003923;GO:0043859;GO:0051336
103736	protein kinase activity molecular_function;;;;	0	0	0	0	0	0	0	0	0	GO:0004672;GO:0005524;GO:0006468;GO:0004674;GO:0005488
103786	calcium ion binding molecular_function;;;;	0	0	0	0	0	0	0	0	0	GO:0005509;GO:0016787;GO:0004721;GO:0004723;GO:0004724;GO:0005963;GO:0008420;GO:0008597;GO:0017018;GO:0017020;GO:0017023
103827	No Hits;;;;	0	0	0	0	0	0	0	0	0	0
103848	protein binding molecular_function;;;;	0	0	0	0	0	0	0	0	0	GO:0005515;GO:0008270
103853	homogentisate 1;2-dioxygenase activity molecular_function;;;	0	0	0	0	0	0	0	0	0	GO:0004411;GO:0006559;GO:0006570
103908	Rab GTPase activator activity molecular_function;;;;	0	0	0	0	0	0	0	0	0	GO:0005097;GO:0005622;GO:0032313
103940	catalytic activity molecular_function;;;;	0	1	0	0	1	1	0	1	3	GO:0003824;GO:0008152;GO:0004467;GO:0015645;GO:0031955;GO:0031956;GO:0031957
103964	No Hits;;;;	0	0	0	0	0	0	0	0	0	0
103968	catalytic activity molecular_function;;;;	0	1	0	0	1	0	0	1	2	GO:0003824;GO:0008152;GO:0004467;GO:0015645;GO:0031955;GO:0031956;GO:0031957
104053	No Hits;;;;	0	0	0	0	0	0	0	0	0	0
104066	nucleotide binding molecular_function;;;;	0	0	0	0	0	0	0	0	0	GO:0000166;GO:0017111;GO:0005524;GO:0004003;GO:0004004;GO:0008026;GO:0008094;GO:0008186;GO:0015462;GO:0016887;GO:0017116;GO:0042623;GO:0042624;GO:0042625;GO:0042626
104151	No Hits;;;;	0	0	0	0	0	0	0	0	0	0
104177	oxidoreductase activity molecular_function;;;;	0	0	0	0	0	0	0	0	0	GO:0016491;GO:0006813;GO:0016021;GO:0047681
104231	No Hits;;;;	0	0	0	0	0	0	0	0	0	0
104316	No Hits;;;;	0	0	0	0	0	0	0	0	0	0
104398	DNA binding molecular_function;;;;	0	0	0	0	0	0	0	0	0	GO:0003677
104429	ATP binding molecular_function;;;;	0	0	0	0	0	0	0	0	0	GO:0005524
104452	ubiquitin thiolesterase activity molecular_function;;;;	0	0	0	0	0	0	0	0	0	GO:0004221;GO:0006511
104492	No Hits;;;;	0	0	0	0	0	0	0	0	0	0
104552	No Hits;;;;	0	0	0	0	0	0	0	0	0	0
104576	oxidoreductase activity; acting on paired donors; with incorporation or reduction of molecular oxygen; 2-oxoglutarate as one donor; and incorporation of one atom each of oxygen into both donors molecular_function	0	0	0	0	0	0	0	0	0	GO:0016706;GO:0019538;GO:0004656;GO:0016222;GO:0019798
104632	protein binding molecular_function;;;;	0	0	0	0	0	0	0	0	0	GO:0005515;GO:0008270
104661	No Hits;;;;	0	0	0	0	0	0	0	0	0	0
104717	malate synthase activity molecular_function;;;;	0	0	0	0	0	0	0	0	0	GO:0004474;GO:0006097;GO:0003824
104724	transport biological_process;;;;	0	0	0	0	0	0	0	0	0	GO:0006810;GO:0008519;GO:0016020
104796	cell wall cellular_component;;;;	0	0	0	0	0	0	0	0	0	GO:0005618;GO:0030599;GO:0042545
104797	DNA binding molecular_function;;;;	0	0	0	0	0	0	0	0	0	GO:0003677;GO:0003899;GO:0006350;GO:0046983;GO:0003900;GO:0003901;GO:0003902;GO:0034062
104806	metabolic process biological_process;;;;	0	0	0	0	0	0	0	0	0	GO:0008152;GO:0008168
104848	vesicle docking during exocytosis biological_process;;;;	0	0	0	0	0	0	0	0	0	GO:0006904;GO:0016192
104851	protein amino acid glycosylation biological_process;;;;	0	0	0	0	0	0	0	0	0	GO:0006486;GO:0008378;GO:0016020;GO:0047220
104912	protein binding molecular_function;;;;	0	0	0	0	0	0	0	0	0	GO:0005515;GO:0008270;GO:0005778;GO:0007031
104914	No Hits;;;;	0	0	0	0	0	0	0	0	0	0
104945	protein kinase activity molecular_function;;;;	0	0	0	0	0	0	0	0	0	GO:0004672;GO:0005524;GO:0006468;GO:0004713;GO:0004674;GO:0004683
104993	No Hits;;;;	0	0	0	0	0	0	0	0	0	0
105032	No Hits;;;;	0	0	0	0	0	0	0	0	0	0
105082	protein kinase activity molecular_function;;;;	0	0	0	0	0	0	0	0	0	GO:0004672;GO:0005524;GO:0006468;GO:0004713;GO:0004674;GO:0004707
105089	nucleotide-sugar transmembrane transporter activity molecular_function;;;;	0	0	0	0	0	0	0	0	0	GO:0005338;GO:0015780;GO:0016021;GO:0000139;GO:0005351;GO:0008643
105103	No Hits;;;;	0	0	0	0	0	0	0	0	0	0
105104	No Hits;;;;	0	1	0	0	0	0	0	1	1	0
105148	nucleotide binding molecular_function;;;;	0	0	0	0	0	0	0	0	0	GO:0000166;GO:0004824;GO:0005524;GO:0005737;GO:0006412;GO:0006430;GO:0004812;GO:0006418;GO:0003676
105212	nucleotide binding molecular_function;;;;	0	0	0	0	0	0	0	0	0	GO:0000166
105214	No Hits;;;;	0	0	0	0	0	0	0	0	0	0
105249	No Hits;;;;	0	0	0	0	0	0	0	0	0	0
105297	No Hits;;;;	0	0	0	0	0	0	0	0	0	0
105302	intracellular cellular_component;;;;	0	0	0	0	0	0	0	0	0	GO:0005622;GO:0019843;GO:0003723
105327	ARF GTPase activator activity molecular_function;;;;	0	0	0	0	0	0	0	0	0	GO:0008060;GO:0008270;GO:0032312
105349	amino acid metabolic process biological_process;;;;	0	0	0	0	0	0	0	0	0	GO:0006520;GO:0016491;GO:0003824;GO:0005488;GO:0008152;GO:0004354
105367	serine-type endopeptidase activity molecular_function;;;;	0	1	0	0	0	0	0	1	1	GO:0004252;GO:0006508;GO:0003824;GO:0004263
105406	ATP binding molecular_function;;;;	0	0	0	0	0	0	0	0	0	GO:0005524;GO:0006139;GO:0019205;GO:0016776;GO:0019201;GO:0004017
105438	glucosylceramidase activity molecular_function;;;;	0	1	0	0	0	0	0	1	1	GO:0004348;GO:0005764;GO:0006665;GO:0007040
105445	No Hits;;;;	0	0	0	0	0	0	0	0	0	0
105515	No Hits;;;;	0	0	0	0	0	0	0	0	0	0
105599	heat shock protein binding molecular_function;;;;	0	0	0	0	0	0	0	0	0	GO:0031072;GO:0006457;GO:0051082
105611	zinc ion binding molecular_function;;;;	0	0	0	0	0	0	0	0	0	GO:0008270
105686	cAMP-dependent protein kinase complex cellular_component;;;;	0	0	0	0	0	0	0	0	0	GO:0005952;GO:0006468;GO:0008603;GO:0008443;GO:0008607;GO:0008819;GO:0016307;GO:0016538;GO:0018720;GO:0019914;GO:0032942;GO:0035004;GO:0042556;GO:0042557;GO:0043743;GO:0043771;GO:0043798;GO:0043841;GO:0051731;GO:0051734;GO:0051735
105741	metabolic process biological_process;;;;	0	0	0	0	0	0	0	0	0	GO:0008152;GO:0016491;GO:0003824;GO:0005488;GO:0000252;GO:0000253;GO:0004033;GO:0004448;GO:0004495;GO:0008875;GO:0016229;GO:0018451;GO:0018452;GO:0018453;GO:0032442;GO:0033764;GO:0033765;GO:0043713;GO:0048258;GO:0051990
105742	No Hits;;;;	0	1	0	0	1	1	0	1	3	0
105777	catalytic activity molecular_function;;;;	0	1	0	0	0	0	0	1	1	GO:0003824;GO:0008152;GO:0005524;GO:0004775;GO:0009361;GO:0042709
105793	No Hits;;;;	0	0	0	0	0	0	0	0	0	0
105804	binding molecular_function;;;;	0	0	0	0	0	0	0	0	0	GO:0005488
105859	transporter activity molecular_function;;;;	0	0	0	0	0	0	0	0	0	GO:0005215;GO:0006810;GO:0016021
105881	No Hits;;;;	0	0	0	0	0	0	0	0	0	0
105959	No Hits;;;;	0	0	0	0	0	0	0	0	0	0
105972	cell wall cellular_component;;;;	0	0	0	0	0	1	0	1	1	GO:0005618;GO:0030599;GO:0042545
105997	No Hits;;;;	0	0	0	0	0	0	0	0	0	0
106001	protein kinase activity molecular_function;;;;	0	0	0	0	0	0	0	0	0	GO:0004672;GO:0005524;GO:0006468;GO:0004713;GO:0004674;GO:0004709
106042	zinc ion binding molecular_function;;;;	0	0	0	0	0	0	0	0	0	GO:0008270;GO:0016491;GO:0016616;GO:0048037;GO:0003824;GO:0005488;GO:0008152;GO:0046029
106045	protein kinase activity molecular_function;;;;	0	0	0	0	0	0	0	0	0	GO:0004672;GO:0005524;GO:0006468;GO:0004713;GO:0004674
106047	protein kinase activity molecular_function;;;;	0	0	0	0	0	0	0	0	0	GO:0004672;GO:0005524;GO:0006468;GO:0004713;GO:0004674;GO:0004709
106106	No Hits;;;;	0	0	0	0	0	0	0	0	0	0
106171	endodeoxyribonuclease activity; producing 5'-phosphomonoesters molecular_function;;;	0	0	0	0	0	0	0	0	0	GO:0016888
106232	No Hits;;;;	0	0	0	0	0	0	0	0	0	0
106252	transferase activity; transferring pentosyl groups molecular_function;;;	0	0	0	0	0	0	0	0	0	GO:0016763;GO:0004731;GO:0006139
106302	cellular metabolic process biological_process;;;;	0	0	0	0	0	0	0	0	0	GO:0044237
106333	No Hits;;;;	0	0	0	0	0	1	0	1	1	0
106456	ubiquitin-protein ligase activity molecular_function;;;;	0	0	0	0	0	0	0	0	0	GO:0004842;GO:0005622;GO:0006464;GO:0006512;GO:0051438;GO:0051440;GO:0051443;GO:0051444
106461	tubulin-tyrosine ligase activity molecular_function;;;;	0	0	0	0	0	0	0	0	0	GO:0004835;GO:0006464
106472	nucleic acid binding molecular_function;;;;	0	0	0	0	0	0	0	0	0	GO:0003676
106526	proton transport biological_process;;;;	0	0	0	0	0	0	0	0	0	GO:0015992;GO:0016020;GO:0003936;GO:0045259;GO:0046933;GO:0046961
106531	extracellular region cellular_component;;;;	0	0	0	0	0	0	0	0	0	GO:0005576;GO:0030570
106633	No Hits;;;;	0	0	0	0	0	0	0	0	0	0
106658	alpha-1;6-mannosyltransferase activity molecular_function;;;	0	0	0	0	0	0	0	0	0	GO:0000009;GO:0000026;GO:0000030;GO:0000033;GO:0001962;GO:0003980;GO:0004376;GO:0004576;GO:0004583;GO:0008375;GO:0008376;GO:0008378;GO:0008417;GO:0008755;GO:0008921;GO:0016253;GO:0016759;GO:0018715;GO:0018716;GO:0018717;GO:0018718;GO:0019112;GO:0019187;GO:0031278;GO:0033556;GO:0042281;GO:0042283;GO:0045140;GO:0046527;GO:0046920;GO:0046921
106659	actin binding molecular_function;;;;	0	0	0	0	0	0	0	0	0	GO:0003779;GO:0008290;GO:0030036
106681	microtubule motor activity molecular_function;;;;	0	0	0	0	0	0	0	0	0	GO:0003777;GO:0005875;GO:0007017
106739	monooxygenase activity molecular_function;;;;	0	0	0	0	0	0	0	0	0	GO:0004497;GO:0005506;GO:0006118;GO:0020037;GO:0018585;GO:0018586;GO:0018587;GO:0018588;GO:0018589;GO:0018590;GO:0018591;GO:0018592;GO:0018593;GO:0018594;GO:0018595;GO:0018596;GO:0018597;GO:0018598;GO:0018599;GO:0018600;GO:0043823
106802	GTP binding molecular_function;;;;	0	0	0	0	0	0	0	0	0	GO:0005525;GO:0007264;GO:0005524;GO:0005622;GO:0006355;GO:0008134
106895	phospho-N-acetylmuramoyl-pentapeptide-transferase activity molecular_function;;;;	0	0	0	0	0	0	0	0	0	GO:0008963;GO:0016021;GO:0003975
106994	No Hits;;;;	0	0	0	0	0	0	0	0	0	0
107013	purine ribonucleoside monophosphate biosynthetic process biological_process;;;;	0	0	0	0	0	0	0	0	0	GO:0009168;GO:0019239;GO:0004000;GO:0046936
107078	No Hits;;;;	0	0	0	0	0	0	0	0	0	0
107079	No Hits;;;;	0	0	0	0	0	0	0	0	0	0
107088	sugar:hydrogen symporter activity molecular_function;;;;	0	0	0	0	0	0	0	0	0	GO:0005351;GO:0008643;GO:0016020;GO:0005215;GO:0006810;GO:0016021;GO:0008733
107102	NAD+ ADP-ribosyltransferase activity molecular_function;;;;	0	0	0	0	0	0	0	0	0	GO:0003950;GO:0005634;GO:0006471
107118	No Hits;;;;	0	0	0	0	0	0	0	0	0	0
107196	vesicle docking during exocytosis biological_process;;;;	0	0	0	0	0	0	0	0	0	GO:0006904;GO:0016192
107224	protein kinase activity molecular_function;;;;	0	0	0	0	0	0	0	0	0	GO:0004672;GO:0005524;GO:0006468;GO:0004713;GO:0004674
107239	protein kinase activity molecular_function;;;;	0	0	0	0	0	0	0	0	0	GO:0004672;GO:0005524;GO:0006468;GO:0004713;GO:0004674
107284	ubiquinone biosynthetic process biological_process;;;;	0	0	0	0	0	0	0	0	0	GO:0006744;GO:0019538
107298	No Hits;;;;	0	0	0	0	0	0	0	0	0	0
107302	proteolysis biological_process;;;;	0	0	0	0	0	0	0	0	0	GO:0006508;GO:0008236;GO:0004287;GO:0004252;GO:0008945
107321	hydrolase activity; hydrolyzing O-glycosyl compounds molecular_function;;;	0	0	0	0	0	0	0	0	0	GO:0004553;GO:0005975
107324	No Hits;;;;	0	0	0	0	0	0	0	0	0	0
107334	polysaccharide catabolic process biological_process;;;;	0	0	0	0	0	0	0	0	0	GO:0000272;GO:0008810
107349	No Hits;;;;	0	0	0	0	0	0	0	0	0	0
107391	metabolic process biological_process;;;;	0	0	0	0	0	0	0	0	0	GO:0008152;GO:0016491
107440	polysaccharide catabolic process biological_process;;;;	0	0	0	0	0	0	0	0	0	GO:0000272;GO:0008810
107466	No Hits;;;;	0	0	0	0	0	0	0	0	0	0
107508	GTPase activity molecular_function;;;;	0	0	0	0	0	0	0	0	0	GO:0003924;GO:0005525;GO:0006412;GO:0008547
107564	microtubule motor activity molecular_function;;;;	0	0	0	0	0	0	0	0	0	GO:0003777;GO:0005524;GO:0005875;GO:0007018
107573	No Hits;;;;	0	0	0	0	0	0	0	0	0	0
107627	membrane cellular_component;;;;	0	0	0	0	0	0	0	0	0	GO:0016020
107676	No Hits;;;;	0	0	0	0	0	0	0	0	0	0
107710	No Hits;;;;	0	0	0	0	0	0	0	0	0	0
107844	protein folding biological_process;;;;	0	0	0	0	0	0	0	0	0	GO:0006457;GO:0003755;GO:0004600;GO:0030051;GO:0042027
107852	No Hits;;;;	0	0	0	0	0	0	0	0	0	0
107861	No Hits;;;;	0	1	0	0	0	1	0	1	2	0
107928	No Hits;;;;	0	0	0	0	0	0	0	0	0	0
107961	No Hits;;;;	0	0	0	0	1	0	0	1	1	0
108012	pantoate-beta-alanine ligase activity molecular_function;;;;	0	0	0	0	0	0	0	0	0	GO:0004592;GO:0015940
108015	protein kinase activity molecular_function;;;;	0	0	0	0	0	0	0	0	0	GO:0004672;GO:0005524;GO:0006468;GO:0004713;GO:0004674;GO:0004675;GO:0004676;GO:0004677;GO:0004679;GO:0004680;GO:0004681;GO:0004690;GO:0004694;GO:0004695;GO:0004696;GO:0004698;GO:0004700;GO:0004702;GO:0004704;GO:0004705;GO:0004706;GO:0004708;GO:0004710;GO:0004711;GO:0004718;GO:0008338;GO:0008339;GO:0008349;GO:0008545;GO:0016908;GO:0016909;GO:0019199;GO:0019912;GO:0034211
108037	ubiquitin-protein ligase activity molecular_function;;;;	0	0	0	0	0	0	0	0	0	GO:0004842;GO:0005622;GO:0006464;GO:0006512
108044	No Hits;;;;	0	0	0	0	0	0	0	0	0	0
108045	nucleotide binding molecular_function;;;;	0	0	0	0	0	0	0	0	0	GO:0000166;GO:0017111;GO:0005524;GO:0016887
108059	nucleic acid binding molecular_function;;;;	0	0	0	0	0	0	0	0	0	GO:0003676;GO:0004518;GO:0005515;GO:0016246;GO:0016442
108066	pepsin A activity molecular_function;;;;	0	0	0	0	0	0	0	0	0	GO:0004194;GO:0006508;GO:0004190
108131	acyl-CoA oxidase activity molecular_function;;;;	0	1	0	0	1	1	0	1	3	GO:0003997;GO:0005777;GO:0006635;GO:0003995;GO:0006118;GO:0016627;GO:0008152;GO:0006631;GO:0050660
108182	protein folding biological_process;;;;	0	0	0	0	0	0	0	0	0	GO:0006457;GO:0016272;GO:0051082
108199	No Hits;;;;	0	1	0	0	0	0	0	1	1	0
108203	nucleus cellular_component;;;;	0	0	0	0	0	0	0	0	0	GO:0005634;GO:0006260
108224	DNA binding molecular_function;;;;	0	0	0	0	0	0	0	0	0	GO:0003677;GO:0003899;GO:0006350;GO:0003900;GO:0003901;GO:0003902;GO:0034062
108274	No Hits;;;;	0	0	0	0	0	0	0	0	0	0
108289	protein binding molecular_function;;;;	0	1	0	0	0	0	0	1	1	GO:0005515
108350	No Hits;;;;	0	0	0	0	0	0	0	0	0	0
108382	DNA primase activity molecular_function;;;;	0	0	0	0	0	0	0	0	0	GO:0003896;GO:0005658;GO:0006269;GO:0003720;GO:0003724;GO:0003887;GO:0004779;GO:0008192;GO:0008193;GO:0008905;GO:0033677;GO:0043338;GO:0043814
108394	No Hits;;;;	0	0	0	0	0	0	0	0	0	0
108446	copper ion binding molecular_function;;;;	0	0	0	0	0	0	0	0	0	GO:0005507
108454	integral to membrane cellular_component;;;;	0	0	0	0	0	0	0	0	0	GO:0016021;GO:0004289;GO:0008132;GO:0008243;GO:0008991;GO:0016808
108458	protein kinase activity molecular_function;;;;	0	0	0	0	0	0	0	0	0	GO:0004672;GO:0005524;GO:0006468;GO:0004674
108474	No Hits;;;;	0	0	0	0	0	0	0	0	0	0
108491	mRNA processing biological_process;;;;	0	0	0	0	0	0	0	0	0	GO:0006397
108534	No Hits;;;;	0	0	0	0	0	0	0	0	0	0
108536	hydrolase activity molecular_function;;;;	0	0	0	0	0	0	0	0	0	GO:0016787
108611	catalytic activity molecular_function;;;;	0	0	0	0	0	0	0	0	0	GO:0003824;GO:0004301
108681	nucleotide binding molecular_function;;;;	0	0	0	0	0	0	0	0	0	GO:0000166;GO:0004812;GO:0005524;GO:0005737;GO:0006412;GO:0006418;GO:0004832;GO:0006438
108741	No Hits;;;;	0	0	0	0	0	0	0	0	0	0
108787	nucleotide binding molecular_function;;;;	0	0	0	0	0	0	0	0	0	GO:0000166;GO:0003677;GO:0003887;GO:0005634;GO:0006260;GO:0003676;GO:0006139;GO:0034061
108847	No Hits;;;;	0	0	0	0	0	0	0	0	0	0
108908	asparagine synthase (glutamine-hydrolyzing) activity molecular_function;;;;	0	0	0	0	0	0	0	0	0	GO:0004066;GO:0006529
108944	No Hits;;;;	0	0	0	0	0	0	0	0	0	0
108945	protein binding molecular_function;;;;	0	0	0	0	0	0	0	0	0	GO:0005515;GO:0008270
108996	No Hits;;;;	0	0	0	0	0	0	0	0	0	0
109030	phosphotransferase activity; alcohol group as acceptor molecular_function;;;	0	0	0	0	0	0	0	0	0	GO:0016773;GO:0016772;GO:0005488;GO:0015072;GO:0015073;GO:0016303
109174	No Hits;;;;	0	1	0	0	0	1	0	1	2	0
109236	No Hits;;;;	0	0	0	0	0	0	0	0	0	0
109248	zinc ion binding molecular_function;;;;	0	0	0	0	0	0	0	0	0	GO:0008270
109517	structural molecule activity molecular_function;;;;	0	0	0	0	0	0	0	0	0	GO:0005198
109573	No Hits;;;;	0	0	0	0	0	0	0	0	0	0
109589	acyl-CoA oxidase activity molecular_function;;;;	0	0	0	0	0	0	0	0	0	GO:0003997;GO:0005777;GO:0006635;GO:0003995;GO:0006118;GO:0016627;GO:0008152;GO:0006631;GO:0050660
109599	DNA binding molecular_function;;;;	0	0	0	0	0	0	0	0	0	GO:0003677;GO:0003887;GO:0005634;GO:0006260;GO:0034061
109607	No Hits;;;;	0	0	0	0	0	0	0	0	0	0
109643	binding molecular_function;;;;	0	0	0	0	0	0	0	0	0	GO:0005488
109646	metabolic process biological_process;;;;	0	0	0	0	0	0	0	0	0	GO:0008152;GO:0016491;GO:0004029
109662	No Hits;;;;	0	0	0	0	0	0	0	0	0	0
109669	No Hits;;;;	0	0	0	0	0	0	0	0	0	0
109688	phosphatidylinositol phosphate kinase activity molecular_function;;;;	0	0	0	0	0	0	0	0	0	GO:0016307;GO:0046488;GO:0016308
109704	No Hits;;;;	0	0	0	0	0	0	0	0	0	0
109711	catalytic activity molecular_function;;;;	0	1	0	0	1	0	0	1	2	GO:0003824;GO:0004018;GO:0009152
109730	nucleotide binding molecular_function;;;;	0	0	0	0	0	0	0	0	0	GO:0000166;GO:0004815;GO:0005524;GO:0005737;GO:0006412;GO:0006422;GO:0004812;GO:0006418;GO:0003676;GO:0004816;GO:0006421
109736	tubulin-tyrosine ligase activity molecular_function;;;;	0	0	0	0	0	1	0	1	1	GO:0004835;GO:0006464
109739	No Hits;;;;	0	0	0	0	0	0	0	0	0	0
109772	catalytic activity molecular_function;;;;	0	1	0	0	0	0	0	1	1	GO:0003824;GO:0050660;GO:0016491;GO:0008720
109799	No Hits;;;;	0	0	0	0	0	0	0	0	0	0
109806	proteolysis biological_process;;;;	0	0	0	0	0	1	0	1	1	GO:0006508;GO:0008237;GO:0008270
109817	No Hits;;;;	0	0	0	0	0	0	0	0	0	0
109832	calcium ion binding molecular_function;;;;	0	0	0	0	0	0	0	0	0	GO:0005509
109933	triacylglycerol lipase activity molecular_function;;;;	0	0	0	0	0	0	0	0	0	GO:0004806;GO:0006629;GO:0003824
109940	No Hits;;;;	0	0	0	0	0	0	0	0	0	0
109941	metabolic process biological_process;;;;	0	0	0	0	0	0	0	0	0	GO:0008152;GO:0016829;GO:0008840;GO:0019877
110040	catalytic activity molecular_function;;;;	0	0	0	0	0	0	0	0	0	GO:0003824;GO:0050660;GO:0016491;GO:0008720
110065	catalytic activity molecular_function;;;;	0	0	0	0	0	0	0	0	0	GO:0003824;GO:0008152;GO:0030170;GO:0004124
110074	protein kinase activity molecular_function;;;;	0	0	0	0	0	0	0	0	0	GO:0004672;GO:0005524;GO:0006468;GO:0004713;GO:0004674;GO:0004675;GO:0004676;GO:0004677;GO:0004679;GO:0004680;GO:0004681;GO:0004690;GO:0004694;GO:0004695;GO:0004696;GO:0004698;GO:0004700;GO:0004702;GO:0004704;GO:0004705;GO:0004706;GO:0004708;GO:0004710;GO:0004711;GO:0004718;GO:0008338;GO:0008339;GO:0008349;GO:0008545;GO:0016908;GO:0016909;GO:0019199;GO:0019912;GO:0034211
110095	nucleic acid binding molecular_function;;;;	0	0	0	0	0	0	0	0	0	GO:0003676;GO:0005622
110127	6-pyruvoyltetrahydropterin synthase activity molecular_function;;;;	0	0	0	0	0	0	0	0	0	GO:0003874
110170	iron ion binding molecular_function;;;;	0	0	0	0	0	0	0	0	0	GO:0005506;GO:0017172;GO:0046439
110254	nucleic acid binding molecular_function;;;;	0	0	0	0	0	0	0	0	0	GO:0003676;GO:0004386;GO:0005524;GO:0008026
110282	ATP binding molecular_function;;;;	0	0	0	0	0	0	0	0	0	GO:0005524;GO:0016887;GO:0000166;GO:0017111
110289	NAD+ kinase activity molecular_function;;;;	0	0	0	0	0	0	0	0	0	GO:0003951;GO:0008152
110336	ATP binding molecular_function;;;;	0	0	0	0	0	0	0	0	0	GO:0005524;GO:0016887;GO:0000166;GO:0017111
110353	triacylglycerol lipase activity molecular_function;;;;	0	0	0	0	0	0	0	0	0	GO:0004806;GO:0006629;GO:0003824
110421	protein binding molecular_function;;;;	0	0	0	0	0	0	0	0	0	GO:0005515
110447	ATP binding molecular_function;;;;	0	0	0	0	0	0	0	0	0	GO:0005524;GO:0006810;GO:0016021;GO:0042626;GO:0003676;GO:0008168;GO:0032259;GO:0016887;GO:0000166;GO:0017111
110463	protein binding molecular_function;;;;	0	0	0	0	0	0	0	0	0	GO:0005515;GO:0008270;GO:0008766;GO:0018169;GO:0043773;GO:0043774
110472	threonine endopeptidase activity molecular_function;;;;	0	0	0	0	0	0	0	0	0	GO:0004298;GO:0005839;GO:0006511
110478	No Hits;;;;	0	1	0	0	1	0	0	1	2	0
110631	protein binding molecular_function;;;;	0	0	0	0	0	0	0	0	0	GO:0005515
110668	serine-type endopeptidase activity molecular_function;;;;	0	0	0	0	0	0	0	0	0	GO:0004252;GO:0006508;GO:0003824;GO:0004295
110809	nucleic acid binding molecular_function;;;;	0	0	0	0	0	0	0	0	0	GO:0003676;GO:0005515;GO:0008270
110820	1-alkyl-2-acetylglycerophosphocholine esterase activity molecular_function;;;;	0	0	0	0	0	0	0	0	0	GO:0003847
110825	zinc ion binding molecular_function;;;;	0	0	0	0	0	0	0	0	0	GO:0008270
110832	cation transport biological_process;;;;	0	0	0	0	0	0	0	0	0	GO:0006812;GO:0008324;GO:0016020
110897	No Hits;;;;	0	0	0	0	0	0	0	0	0	0
110964	No Hits;;;;	0	0	0	0	0	0	0	0	0	0
110968	binding molecular_function;;;;	0	0	0	0	0	0	0	0	0	GO:0005488
111011	nucleic acid binding molecular_function;;;;	0	1	0	0	1	1	0	1	3	GO:0003676;GO:0005524;GO:0008026;GO:0004386;GO:0004003;GO:0004004;GO:0008094;GO:0008186;GO:0015462;GO:0016887;GO:0017116;GO:0042623;GO:0042624;GO:0042625;GO:0042626
111066	peptidyl-prolyl cis-trans isomerase activity molecular_function;;;;	0	0	0	0	0	0	0	0	0	GO:0003755;GO:0006457;GO:0004600;GO:0030051;GO:0042027
111086	hydrolase activity; acting on ester bonds molecular_function;;;	0	0	0	0	0	0	0	0	0	GO:0016788
111127	hydrolase activity; hydrolyzing O-glycosyl compounds molecular_function;;;	0	0	0	0	0	0	0	0	0	GO:0004553;GO:0005975
111152	No Hits;;;;	0	0	0	0	0	0	0	0	0	0
111153	protein retention in ER biological_process;;;;	0	0	0	0	0	0	0	0	0	GO:0006621;GO:0016021;GO:0046923
111160	membrane cellular_component;;;;	0	0	0	0	0	0	0	0	0	GO:0016020;GO:0005484;GO:0006886;GO:0005515;GO:0016192
111167	zinc ion binding molecular_function;;;;	0	0	0	0	0	0	0	0	0	GO:0008270
111181	ubiquitin thiolesterase activity molecular_function;;;;	0	0	0	0	0	0	0	0	0	GO:0004221;GO:0006511
111209	DNA binding molecular_function;;;;	0	0	0	0	0	0	0	0	0	GO:0003677;GO:0005634;GO:0008270
111251	ATP binding molecular_function;;;;	0	0	0	0	0	0	0	0	0	GO:0005524;GO:0000155;GO:0004673;GO:0007165;GO:0018106;GO:0004740
111267	No Hits;;;;	0	1	0	0	0	0	0	1	1	0
111285	No Hits;;;;	0	0	0	0	0	0	0	0	0	0
111290	transcription cofactor activity molecular_function;;;;	0	0	0	0	0	0	0	0	0	GO:0003712;GO:0004402;GO:0005634;GO:0006355;GO:0008270
111324	No Hits;;;;	0	0	0	0	0	0	0	0	0	0
111343	nucleic acid binding molecular_function;;;;	0	0	0	0	0	0	0	0	0	GO:0003676
111445	GTP binding molecular_function;;;;	0	0	0	0	0	0	0	0	0	GO:0005525;GO:0005622
111536	No Hits;;;;	0	0	0	0	0	0	0	0	0	0
111591	DNA binding molecular_function;;;;	0	0	0	0	0	0	0	0	0	GO:0003677;GO:0005488;GO:0006355
111611	integral to membrane cellular_component;;;;	0	0	0	0	0	0	0	0	0	GO:0016021;GO:0005198;GO:0005923
111612	cysteine biosynthetic process from serine biological_process;;;;	0	0	0	0	0	0	0	0	0	GO:0006535;GO:0003824;GO:0008152;GO:0030170;GO:0004122;GO:0005737;GO:0019343
111632	No Hits;;;;	0	0	0	0	0	0	0	0	0	0
111667	No Hits;;;;	0	0	0	0	0	0	0	0	0	0
111679	glutathione synthase activity molecular_function;;;;	0	0	0	0	0	0	0	0	0	GO:0004363;GO:0005524;GO:0006750;GO:0003824
111692	nucleus cellular_component;;;;	0	0	0	0	0	0	0	0	0	GO:0005634
111696	membrane cellular_component;;;;	0	0	0	0	0	0	0	0	0	GO:0016020
111706	mitochondrial outer membrane cellular_component;;;;	0	0	0	0	0	0	0	0	0	GO:0005741;GO:0006820;GO:0008308
111713	No Hits;;;;	0	0	0	0	0	0	0	0	0	0
111720	No Hits;;;;	0	0	0	0	0	0	0	0	0	0
111740	ATP binding molecular_function;;;;	0	0	0	0	0	0	0	0	0	GO:0005524
111742	UDP-N-acetylmuramoylalanyl-D-glutamyl-2;6-diaminopimelate-D-alanyl-D-alanine ligase activity molecular_function;;;	0	0	0	0	0	0	0	0	0	GO:0008766;GO:0018169;GO:0043773;GO:0043774
111763	nucleic acid binding molecular_function;;;;	0	0	0	0	0	0	0	0	0	GO:0003676;GO:0004386;GO:0005524;GO:0008026;GO:0004003;GO:0004004;GO:0008094;GO:0008186;GO:0015462;GO:0016887;GO:0017116;GO:0042623;GO:0042624;GO:0042625;GO:0042626
111818	ATP binding molecular_function;;;;	0	0	0	0	0	0	0	0	0	GO:0005524;GO:0016887;GO:0000166;GO:0017111
111886	protein kinase CK2 complex cellular_component;;;;	0	0	0	0	0	0	0	0	0	GO:0005956;GO:0008605;GO:0004682
111969	catalytic activity molecular_function;;;;	0	0	0	0	0	0	0	0	0	GO:0003824;GO:0004721;GO:0004723;GO:0004724;GO:0005963;GO:0008420;GO:0008597;GO:0017018;GO:0017020;GO:0017023
112011	No Hits;;;;	0	0	0	0	0	0	0	0	0	0
112013	GTPase activity molecular_function;;;;	0	0	0	0	0	0	0	0	0	GO:0003924;GO:0005525;GO:0006412;GO:0008547
112116	DNA binding molecular_function;;;;	0	0	0	0	0	0	0	0	0	GO:0003677
112165	DNA binding molecular_function;;;;	0	0	0	0	0	0	0	0	0	GO:0003677;GO:0006355;GO:0001522;GO:0003723;GO:0009982;GO:0004730
112167	catalytic activity molecular_function;;;;	0	0	0	0	0	0	0	0	0	GO:0003824;GO:0008836;GO:0009089
112201	No Hits;;;;	0	0	0	0	0	0	0	0	0	0
112223	metabolic process biological_process;;;;	0	0	0	0	0	0	0	0	0	GO:0008152;GO:0016787;GO:0005524;GO:0006810;GO:0015662;GO:0016020;GO:0016820;GO:0047693
112234	protein amino acid glycosylation biological_process;;;;	0	0	0	0	0	0	0	0	0	GO:0006486;GO:0008378;GO:0016020
112354	No Hits;;;;	0	0	0	0	0	0	0	0	0	0
112429	No Hits;;;;	0	0	0	0	0	0	0	0	0	0
112452	RNA binding molecular_function;;;;	0	1	0	0	0	0	0	1	1	GO:0003723
112489	protein binding molecular_function;;;;	0	0	0	0	0	0	0	0	0	GO:0005515;GO:0006461;GO:0006886;GO:0016192;GO:0030117;GO:0006810
112512	chorismate synthase activity molecular_function;;;;	0	0	0	0	0	0	0	0	0	GO:0004107;GO:0009073
112541	integral to membrane cellular_component;;;;	0	1	0	0	0	0	0	1	1	GO:0016021;GO:0051205
112556	palmitoyl-(protein) hydrolase activity molecular_function;;;;	1	0	0	1	0	0	0	1	2	GO:0008474
112568	No Hits;;;;	0	0	0	0	0	0	0	0	0	0
112586	protein binding molecular_function;;;;	0	0	0	0	0	0	0	0	0	GO:0005515;GO:0008270
112592	No Hits;;;;	0	0	0	0	0	0	0	0	0	0
112602	DNA binding molecular_function;;;;	0	0	0	0	0	0	0	0	0	GO:0003677
112682	No Hits;;;;	0	0	0	0	0	0	0	0	0	0
112726	integral to membrane cellular_component;;;;	0	0	0	0	0	0	0	0	0	GO:0016021
112772	No Hits;;;;	0	0	0	0	0	0	0	0	0	0
112787	nucleic acid binding molecular_function;;;;	0	0	0	0	0	0	0	0	0	GO:0003676
112810	zinc ion binding molecular_function;;;;	0	0	0	0	0	0	0	0	0	GO:0008270;GO:0016787;GO:0003824;GO:0004131
112842	protein kinase activity molecular_function;;;;	0	0	0	0	0	0	0	0	0	GO:0004672;GO:0005524;GO:0006468;GO:0004713;GO:0004674
112865	No Hits;;;;	0	0	0	0	0	0	0	0	0	0
112886	protein kinase activity molecular_function;;;;	0	0	0	0	0	0	0	0	0	GO:0004672;GO:0005524;GO:0006468;GO:0004713;GO:0004674;GO:0004693
112936	translation initiation factor activity molecular_function;;;;	0	0	0	0	0	0	0	0	0	GO:0003743;GO:0006413;GO:0003723;GO:0005634
113014	No Hits;;;;	0	0	0	0	0	0	0	0	0	0
113071	No Hits;;;;	0	0	0	0	0	0	0	0	0	0
113084	sodium ion transport biological_process;;;;	0	0	0	0	0	0	0	0	0	GO:0006814;GO:0006885;GO:0015385;GO:0016021;GO:0015299
113089	carbohydrate biosynthetic process biological_process;;;;	0	0	0	0	0	0	0	0	0	GO:0016051;GO:0016758;GO:0003980;GO:0006486
113099	DNA binding molecular_function;;;;	0	0	0	0	0	0	0	0	0	GO:0003677;GO:0003702;GO:0005634;GO:0005669;GO:0006355;GO:0006367
113110	No Hits;;;;	0	0	0	0	0	0	0	0	0	0
113180	No Hits;;;;	0	0	0	0	0	1	0	1	1	0
113258	cysteine-type peptidase activity molecular_function;;;;	0	0	0	0	0	0	0	0	0	GO:0008234
113263	threonine endopeptidase activity molecular_function;;;;	0	0	0	0	0	0	0	0	0	GO:0004298;GO:0004299
113266	NAD+ ADP-ribosyltransferase activity molecular_function;;;;	0	0	0	0	0	0	0	0	0	GO:0003950
113286	No Hits;;;;	0	0	0	0	0	0	0	0	0	0
113332	protein complex cellular_component;;;;	0	1	0	0	1	1	0	1	3	GO:0043234;GO:0051258;GO:0004437;GO:0046839;GO:0004725;GO:0016311;GO:0016791
113343	RNA binding molecular_function;;;;	0	0	0	0	0	0	0	0	0	GO:0003723;GO:0006396;GO:0016779;GO:0004810
113357	No Hits;;;;	0	0	0	0	0	0	0	0	0	0
113429	integral to membrane cellular_component;;;;	0	0	0	0	0	0	0	0	0	GO:0016021
113509	No Hits;;;;	0	0	0	0	0	0	0	0	0	0
113589	structural constituent of ribosome molecular_function;;;;	0	0	0	0	0	0	0	0	0	GO:0003735;GO:0005622;GO:0005840;GO:0006412
113662	catalytic activity molecular_function;;;;	0	1	0	0	0	0	0	1	1	GO:0003824;GO:0008152;GO:0004467;GO:0015645;GO:0031955;GO:0031956;GO:0031957
113709	No Hits;;;;	0	0	0	0	0	0	0	0	0	0
113711	No Hits;;;;	0	0	0	0	0	0	0	0	0	0
113742	No Hits;;;;	0	0	0	0	0	1	0	1	1	0
113753	monooxygenase activity molecular_function;;;;	1	0	0	0	0	0	0	1	1	GO:0004497;GO:0005506;GO:0006118;GO:0020037;GO:0018585;GO:0018586;GO:0018587;GO:0018588;GO:0018589;GO:0018590;GO:0018591;GO:0018592;GO:0018593;GO:0018594;GO:0018595;GO:0018596;GO:0018597;GO:0018598;GO:0018599;GO:0018600;GO:0043823
113773	No Hits;;;;	0	0	0	0	0	0	0	0	0	0
113815	No Hits;;;;	0	0	0	0	0	0	0	0	0	0
113839	peroxidase activity molecular_function;;;;	0	1	0	0	1	0	0	1	2	GO:0004601;GO:0006118
113866	No Hits;;;;	0	0	0	0	0	0	0	0	0	0
113941	No Hits;;;;	0	1	0	0	1	0	0	1	2	0
113994	No Hits;;;;	0	0	0	0	0	0	0	0	0	0
114085	No Hits;;;;	1	0	0	0	0	0	0	1	1	0
114122	protein kinase activity molecular_function;;;;	0	0	0	0	0	0	0	0	0	GO:0004672;GO:0005524;GO:0006468;GO:0004713;GO:0004674;GO:0004683
114128	heat shock protein binding molecular_function;;;;	0	0	0	0	0	0	0	0	0	GO:0031072;GO:0006457;GO:0051082
114221	protein binding molecular_function;;;;	0	0	0	0	0	0	0	0	0	GO:0005515;GO:0008270
114225	transporter activity molecular_function;;;;	0	0	0	0	0	0	0	0	0	GO:0005215;GO:0006810;GO:0016020
114244	peroxidase activity molecular_function;;;;	0	0	0	0	0	0	0	0	0	GO:0004601;GO:0006118
114321	protein kinase activity molecular_function;;;;	0	0	0	0	0	0	0	0	0	GO:0004672;GO:0005524;GO:0006468;GO:0004713;GO:0004674
114347	1-phosphatidylinositol-4-phosphate 5-kinase activity molecular_function;;;;	0	0	0	0	0	0	0	0	0	GO:0016308
114348	No Hits;;;;	0	0	0	0	0	0	0	0	0	0
114386	nucleus cellular_component;;;;	0	0	0	0	0	0	0	0	0	GO:0005634
114389	No Hits;;;;	0	0	0	0	0	0	0	0	0	0
114417	catalytic activity molecular_function;;;;	0	0	1	0	0	1	0	1	2	GO:0003824;GO:0005488;GO:0008152;GO:0003960
114431	No Hits;;;;	0	0	0	0	0	0	0	0	0	0
114460	galactokinase activity molecular_function;;;;	0	0	0	0	0	0	0	0	0	GO:0004335;GO:0005524;GO:0006012;GO:0046835;GO:0016301;GO:0016310;GO:0005737;GO:0008152;GO:0016773
114461	No Hits;;;;	0	1	0	0	1	1	0	1	3	0
114488	protein kinase activity molecular_function;;;;	0	0	0	0	0	0	0	0	0	GO:0004672;GO:0005524;GO:0006468;GO:0005515;GO:0004713;GO:0004674
114491	ubiquitin thiolesterase activity molecular_function;;;;	0	0	0	0	0	0	0	0	0	GO:0004221;GO:0006511
114504	phosphatidate cytidylyltransferase activity molecular_function;;;;	0	0	0	0	0	0	0	0	0	GO:0004605;GO:0008654;GO:0016020
114557	transcription cofactor activity molecular_function;;;;	0	0	0	0	0	0	0	0	0	GO:0003712;GO:0005515;GO:0006355
114624	monooxygenase activity molecular_function;;;;	0	0	0	0	0	0	0	0	0	GO:0004497;GO:0006118;GO:0006725;GO:0008152;GO:0016491
114626	catalytic activity molecular_function;;;;	0	0	0	0	0	0	0	0	0	GO:0003824;GO:0044237;GO:0050662;GO:0005488;GO:0008152
114628	protein kinase activity molecular_function;;;;	0	0	0	0	0	0	0	0	0	GO:0004672;GO:0005524;GO:0006468;GO:0004713;GO:0004674;GO:0005488;GO:0008443;GO:0008607;GO:0008819;GO:0016307;GO:0016538;GO:0018720;GO:0019914;GO:0032942;GO:0035004;GO:0042556;GO:0042557;GO:0043743;GO:0043771;GO:0043798;GO:0043841;GO:0051731;GO:0051734;GO:0051735
114678	ATP binding molecular_function;;;;	0	0	0	0	0	0	0	0	0	GO:0005524;GO:0016021;GO:0016469;GO:0042626;GO:0046961;GO:0015986;GO:0016020;GO:0046933;GO:0003936;GO:0045259
114730	ubiquitin-protein ligase activity molecular_function;;;;	0	1	0	0	0	0	0	1	1	GO:0004842;GO:0005622;GO:0006464;GO:0006512;GO:0008766;GO:0018169;GO:0043773;GO:0043774
114784	GTP binding molecular_function;;;;	0	1	0	0	1	0	0	1	2	GO:0005525;GO:0003924;GO:0005622;GO:0006412;GO:0008547
114788	proteolysis biological_process;;;;	0	0	0	0	0	0	0	0	0	GO:0006508;GO:0016805
114886	GTP binding molecular_function;;;;	0	0	0	0	0	0	0	0	0	GO:0005525;GO:0005737;GO:0043234;GO:0051258;GO:0003924
114899	1;3-beta-glucan synthase complex cellular_component;;;	0	0	0	0	0	0	0	0	0	GO:0000148;GO:0003843;GO:0006075;GO:0016020
114906	No Hits;;;;	0	0	0	0	0	0	0	0	0	0
114934	ubiquitin thiolesterase activity molecular_function;;;;	0	0	0	0	0	0	0	0	0	GO:0004221;GO:0006511;GO:0008270
114959	1-alkyl-2-acetylglycerophosphocholine esterase activity molecular_function;;;;	0	0	0	0	0	0	0	0	0	GO:0003847
114967	No Hits;;;;	0	0	0	0	0	0	0	0	0	0
114969	DNA binding molecular_function;;;;	0	0	0	0	0	0	0	0	0	GO:0003677;GO:0005524;GO:0000785;GO:0003682;GO:0005634;GO:0006333;GO:0003676;GO:0004386;GO:0004003;GO:0004004;GO:0008026;GO:0008094;GO:0008186;GO:0015462;GO:0016887;GO:0017116;GO:0042623;GO:0042624;GO:0042625;GO:0042626
114976	No Hits;;;;	0	1	0	0	0	1	0	1	2	0
114983	No Hits;;;;	0	0	0	0	0	0	0	0	0	0
115006	No Hits;;;;	0	0	0	0	0	0	0	0	0	0
115054	ATP binding molecular_function;;;;	0	0	0	0	0	0	0	0	0	GO:0005524;GO:0016301;GO:0016310;GO:0004631
115063	nucleotide binding molecular_function;;;;	0	0	0	0	0	0	0	0	0	GO:0000166;GO:0017111;GO:0005524;GO:0003678;GO:0005634;GO:0000810;GO:0004787;GO:0008413;GO:0008758;GO:0008796;GO:0008828;GO:0016462;GO:0019176;GO:0019177;GO:0043141
115068	No Hits;;;;	0	0	0	0	0	0	0	0	0	0
115100	membrane cellular_component;;;;	0	0	0	0	0	0	0	0	0	GO:0016020
115103	No Hits;;;;	0	0	0	0	0	0	0	0	0	0
115210	No Hits;;;;	0	0	0	0	0	0	0	0	0	0
115212	metabolic process biological_process;;;;	0	0	0	0	0	0	0	0	0	GO:0008152;GO:0016491;GO:0003824;GO:0005488;GO:0043738;GO:0043826;GO:0043883;GO:0051341
115229	No Hits;;;;	0	1	0	0	0	1	0	1	2	0
115292	No Hits;;;;	0	0	0	0	0	0	0	0	0	0
115317	intracellular cellular_component;;;;	0	0	0	0	0	0	0	0	0	GO:0005622;GO:0043565;GO:0003677;GO:0003887;GO:0034061
115425	metabolic process biological_process;;;;	0	0	0	0	0	0	0	0	0	GO:0008152;GO:0016491;GO:0003824;GO:0005488;GO:0043738;GO:0043826;GO:0043883;GO:0051341
115678	catalytic activity molecular_function;;;;	0	0	0	0	0	0	0	0	0	GO:0003824;GO:0008152
115716	No Hits;;;;	0	0	0	0	0	0	0	0	0	0
115725	metabolic process biological_process;;;;	0	1	0	0	0	0	0	1	1	GO:0008152;GO:0016491;GO:0003824;GO:0005488;GO:0004316
115737	membrane cellular_component;;;;	0	0	0	0	0	0	0	0	0	GO:0016020
115747	transporter activity molecular_function;;;;	0	0	0	0	0	0	0	0	0	GO:0005215;GO:0006810;GO:0016021
115771	No Hits;;;;	0	0	0	0	0	0	0	0	0	0
115879	nucleus cellular_component;;;;	0	0	0	0	0	0	0	0	0	GO:0005634
115925	No Hits;;;;	0	0	0	0	0	0	0	0	0	0
116048	protein kinase activity molecular_function;;;;	0	0	0	0	0	0	0	0	0	GO:0004672;GO:0005524;GO:0006468;GO:0004713;GO:0004674;GO:0004675;GO:0004676;GO:0004677;GO:0004679;GO:0004680;GO:0004681;GO:0004690;GO:0004694;GO:0004695;GO:0004696;GO:0004698;GO:0004700;GO:0004702;GO:0004704;GO:0004705;GO:0004706;GO:0004708;GO:0004710;GO:0004711;GO:0004718;GO:0008338;GO:0008339;GO:0008349;GO:0008545;GO:0016908;GO:0016909;GO:0019199;GO:0019912;GO:0034211
116064	No Hits;;;;	0	1	0	0	0	0	0	1	1	0
116066	No Hits;;;;	0	0	0	0	0	0	0	0	0	0
116075	catalytic activity molecular_function;;;;	0	0	0	0	0	0	0	0	0	GO:0003824
116081	endocytosis biological_process;;;;	0	0	0	0	0	0	0	0	0	GO:0006897;GO:0016020
116098	No Hits;;;;	0	0	0	0	0	0	0	0	0	0
116106	protein binding molecular_function;;;;	0	0	0	0	0	0	0	0	0	GO:0005515;GO:0007154;GO:0035091;GO:0003824;GO:0008152;GO:0004630
116142	binding molecular_function;;;;	0	0	0	0	0	0	0	0	0	GO:0005488;GO:0006810;GO:0016020;GO:0005743
116149	No Hits;;;;	0	0	0	0	0	0	0	0	0	0
116150	proteolysis biological_process;;;;	0	1	0	0	0	1	0	1	2	GO:0006508;GO:0008233;GO:0043275
116165	catalytic activity molecular_function;;;;	0	0	0	0	0	0	0	0	0	GO:0003824;GO:0008152;GO:0004739
116166	No Hits;;;;	0	0	0	0	0	0	0	0	0	0
116168	No Hits;;;;	0	1	0	0	0	1	0	1	2	0
116190	No Hits;;;;	0	0	0	0	0	0	0	0	0	0
116237	protein kinase activity molecular_function;;;;	0	0	0	0	0	0	0	0	0	GO:0004672;GO:0005524;GO:0006468;GO:0004713;GO:0004674;GO:0004707
116241	nucleotide binding molecular_function;;;;	0	0	0	0	0	0	0	0	0	GO:0000166;GO:0017111;GO:0005524;GO:0005634;GO:0005737;GO:0016787;GO:0030163;GO:0004298;GO:0004299
116288	No Hits;;;;	0	0	0	0	0	0	0	0	0	0
116307	No Hits;;;;	0	0	0	0	0	0	0	0	0	0
116318	phosphoribosylaminoimidazole carboxylase activity molecular_function;;;;	0	0	0	0	0	0	0	0	0	GO:0004638;GO:0006189;GO:0009320
116343	No Hits;;;;	0	0	0	0	0	0	0	0	0	0
116367	translation initiation factor activity molecular_function;;;;	0	0	0	0	0	0	0	0	0	GO:0003743;GO:0005852;GO:0006413
116378	No Hits;;;;	0	0	0	0	0	0	0	0	0	0
116381	deadenylation-dependent decapping biological_process;;;;	0	0	0	0	0	0	0	0	0	GO:0000290;GO:0005515;GO:0016787;GO:0003824;GO:0003923;GO:0043859;GO:0051336
116411	RNA binding molecular_function;;;;	0	0	0	0	0	0	0	0	0	GO:0003723;GO:0004525;GO:0006396
116488	No Hits;;;;	0	0	0	0	0	0	0	0	0	0
116556	No Hits;;;;	0	0	0	0	0	0	0	0	0	0
116574	ATP binding molecular_function;;;;	0	0	0	0	0	0	0	0	0	GO:0005524;GO:0006810;GO:0016021;GO:0042626;GO:0016887;GO:0000166;GO:0017111
116577	No Hits;;;;	0	0	0	0	0	0	0	0	0	0
116578	FMN binding molecular_function;;;;	0	1	0	0	1	1	0	1	3	GO:0010181;GO:0016491;GO:0003959
116585	No Hits;;;;	0	1	0	0	1	0	0	1	2	0
116775	microtubule motor activity molecular_function;;;;	0	0	0	0	0	0	0	0	0	GO:0003777;GO:0005524;GO:0005875;GO:0007018
116805	metabolic process biological_process;;;;	0	0	0	0	0	0	0	0	0	GO:0008152;GO:0008415;GO:0003841
116863	defense response to bacterium biological_process;;;;	0	0	0	0	0	0	0	0	0	GO:0042742;GO:0050832
116881	No Hits;;;;	0	0	0	0	0	0	0	0	0	0
116914	No Hits;;;;	0	0	0	0	0	0	0	0	0	0
116917	cysteine-type endopeptidase activity molecular_function;;;;	0	0	0	0	0	0	0	0	0	GO:0004197;GO:0006508;GO:0008234
116925	No Hits;;;;	0	0	0	0	0	0	0	0	0	0
116936	No Hits;;;;	0	0	0	0	0	0	0	0	0	0
116950	translation initiation factor activity molecular_function;;;;	0	0	0	0	0	0	0	0	0	GO:0003743;GO:0006413;GO:0006412
116962	binding molecular_function;;;;	0	0	0	0	0	0	0	0	0	GO:0005488
116963	ubiquitin thiolesterase activity molecular_function;;;;	0	0	0	0	0	0	0	0	0	GO:0004221;GO:0006511;GO:0008270
117000	protein binding molecular_function;;;;	0	0	0	0	0	0	0	0	0	GO:0005515
117020	No Hits;;;;	0	0	0	0	0	0	0	0	0	0
117055	nucleic acid binding molecular_function;;;;	0	0	0	0	0	0	0	0	0	GO:0003676;GO:0005622;GO:0008270
117114	protein kinase activity molecular_function;;;;	0	0	0	0	0	0	0	0	0	GO:0004672;GO:0005524;GO:0006468;GO:0004713;GO:0004674
117158	No Hits;;;;	0	0	0	0	0	0	0	0	0	0
117169	metabolic process biological_process;;;;	0	0	0	0	0	0	0	0	0	GO:0008152;GO:0016491;GO:0003824;GO:0005488;GO:0047560
117203	catalytic activity molecular_function;;;;	0	0	0	0	0	0	0	0	0	GO:0003824;GO:0008152;GO:0004300
117228	ubiquitin-protein ligase activity molecular_function;;;;	0	0	0	0	0	0	0	0	0	GO:0004842;GO:0005622;GO:0006464;GO:0006512
117264	protein kinase activity molecular_function;;;;	0	0	0	0	0	0	0	0	0	GO:0004672;GO:0005524;GO:0006468;GO:0004713;GO:0004674;GO:0004693
117269	No Hits;;;;	0	0	0	0	0	0	0	0	0	0
117293	voltage-gated potassium channel activity molecular_function;;;;	0	0	0	0	0	0	0	0	0	GO:0005249;GO:0006813;GO:0016020;GO:0005216;GO:0006811
117300	membrane cellular_component;;;;	0	0	0	0	0	0	0	0	0	GO:0016020
117309	membrane cellular_component;;;;	0	0	0	0	0	0	0	0	0	GO:0016020
117321	No Hits;;;;	0	0	0	0	0	0	0	0	0	0
117342	GTP binding molecular_function;;;;	0	0	0	0	0	0	0	0	0	GO:0005525;GO:0005737;GO:0043234;GO:0051258;GO:0003924
117355	No Hits;;;;	0	0	0	0	0	0	0	0	0	0
117367	zinc ion binding molecular_function;;;;	0	0	0	0	0	0	0	0	0	GO:0008270
117381	RNA splicing biological_process;;;;	0	0	0	0	0	0	0	0	0	GO:0008380
117435	biosynthetic process biological_process;;;;	0	0	0	0	0	0	0	0	0	GO:0009058;GO:0016847;GO:0003824;GO:0030170;GO:0016769;GO:0004069
117462	transcription factor activity molecular_function;;;;	0	0	0	0	0	0	0	0	0	GO:0003700;GO:0005622;GO:0006355;GO:0043565
117494	No Hits;;;;	0	0	0	0	0	0	0	0	0	0
117534	protein kinase activity molecular_function;;;;	0	0	0	0	0	0	0	0	0	GO:0004672;GO:0005524;GO:0006468;GO:0004713;GO:0004674
117572	No Hits;;;;	0	0	0	0	0	0	0	0	0	0
117597	translation initiation factor activity molecular_function;;;;	0	0	0	0	0	0	0	0	0	GO:0003743;GO:0006413
117612	protein binding molecular_function;;;;	0	0	0	0	0	0	0	0	0	GO:0005515;GO:0007154;GO:0035091
117652	No Hits;;;;	0	0	0	0	0	0	0	0	0	0
117658	protein kinase activity molecular_function;;;;	0	0	0	0	0	0	0	0	0	GO:0004672;GO:0005524;GO:0006468;GO:0004713;GO:0004674;GO:0004709
117681	RNA binding molecular_function;;;;	0	0	0	0	0	1	0	1	1	GO:0003723;GO:0003743;GO:0005737;GO:0006413
117709	No Hits;;;;	0	0	0	0	0	0	0	0	0	0
117730	nucleic acid binding molecular_function;;;;	0	0	0	0	0	0	0	0	0	GO:0003676;GO:0008270
117765	No Hits;;;;	0	0	0	0	0	0	0	0	0	0
117776	GTP binding molecular_function;;;;	0	0	0	0	0	0	0	0	0	GO:0005525;GO:0007264;GO:0005509;GO:0005622;GO:0015031
117803	stromelysin 3 activity molecular_function;;;;	0	0	0	0	0	0	0	0	0	GO:0004249;GO:0008133;GO:0008319;GO:0030402
117869	protein targeting biological_process;;;;	0	0	0	0	0	0	0	0	0	GO:0006605;GO:0006886;GO:0016020;GO:0015031;GO:0015450
117897	intracellular cellular_component;;;;	0	0	0	0	0	0	0	0	0	GO:0005622;GO:0008270;GO:0005634;GO:0006281;GO:0007049
117946	No Hits;;;;	0	0	0	0	0	0	0	0	0	0
117988	membrane cellular_component;;;;	0	0	0	0	0	0	0	0	0	GO:0016020
118004	No Hits;;;;	0	0	0	0	0	0	0	0	0	0
118011	No Hits;;;;	0	0	0	0	0	0	0	0	0	0
118056	acyltransferase activity molecular_function;;;;	0	0	0	0	0	0	0	0	0	GO:0008415;GO:0004092
118057	catalytic activity molecular_function;;;;	0	0	0	0	0	0	0	0	0	GO:0003824;GO:0005992;GO:0003825
118064	RNA binding molecular_function;;;;	0	0	0	0	0	0	0	0	0	GO:0003723;GO:0004523;GO:0016070;GO:0003676
118086	phosphotransferase activity; alcohol group as acceptor molecular_function;;;	0	0	0	0	0	0	0	0	0	GO:0016773
118089	nucleosome cellular_component;;;;	0	0	0	0	0	0	0	0	0	GO:0000786;GO:0003677;GO:0005634;GO:0006334
118090	No Hits;;;;	0	0	0	0	0	0	0	0	0	0
118101	GTP binding molecular_function;;;;	0	0	0	0	0	0	0	0	0	GO:0005525;GO:0005622;GO:0003723
118114	glucosylceramidase activity molecular_function;;;;	0	0	0	0	0	0	0	0	0	GO:0004348;GO:0005764;GO:0006665;GO:0007040
118145	No Hits;;;;	0	0	0	0	0	0	0	0	0	0
118176	FMN binding molecular_function;;;;	0	0	0	0	0	0	0	0	0	GO:0010181;GO:0016491;GO:0016481
118185	signal transducer activity molecular_function;;;;	0	0	0	0	0	0	0	0	0	GO:0004871;GO:0007165;GO:0000155;GO:0000160;GO:0006355;GO:0008020;GO:0000156;GO:0005524;GO:0016020;GO:0016310;GO:0016772;GO:0004673;GO:0018106
118248	No Hits;;;;	0	0	0	0	0	0	0	0	0	0
118251	cysteine-type endopeptidase activity molecular_function;;;;	0	0	0	0	0	0	0	0	0	GO:0004197;GO:0006508
118282	protein binding molecular_function;;;;	0	0	0	0	0	0	0	0	0	GO:0005515;GO:0007154;GO:0035091
118287	sugar:hydrogen symporter activity molecular_function;;;;	0	0	0	0	0	0	0	0	0	GO:0005351;GO:0006810;GO:0009401
118289	glucosylceramidase activity molecular_function;;;;	0	1	0	0	1	0	0	1	2	GO:0004348;GO:0005764;GO:0006665;GO:0007040
118391	No Hits;;;;	0	0	0	0	0	0	0	0	0	0
118393	transporter activity molecular_function;;;;	0	0	0	0	0	0	0	0	0	GO:0005215;GO:0005488;GO:0006810;GO:0005524;GO:0016887
118428	electron transport biological_process;;;;	0	0	0	0	0	0	0	0	0	GO:0006118;GO:0016491;GO:0008033;GO:0050660
118441	hydrolase activity; hydrolyzing O-glycosyl compounds molecular_function;;;	0	0	0	0	0	0	0	0	0	GO:0004553;GO:0005975
118476	No Hits;;;;	0	0	0	0	0	0	0	0	0	0
118504	oxidoreductase activity; acting on paired donors; with incorporation or reduction of molecular oxygen; 2-oxoglutarate as one donor; and incorporation of one atom each of oxygen into both donors molecular_function	0	0	0	0	0	0	0	0	0	GO:0016706;GO:0019538
118548	No Hits;;;;	0	0	0	0	0	0	0	0	0	0
118771	cytoplasm cellular_component;;;;	0	0	0	0	0	0	0	0	0	GO:0005737;GO:0016491;GO:0017000
118774	binding molecular_function;;;;	0	0	0	0	0	0	0	0	0	GO:0005488
118786	microtubule motor activity molecular_function;;;;	0	0	0	0	0	0	0	0	0	GO:0003777;GO:0005524;GO:0005875;GO:0007018;GO:0004003;GO:0004004;GO:0008026;GO:0008094;GO:0008186;GO:0015462;GO:0016887;GO:0017116;GO:0042623;GO:0042624;GO:0042625;GO:0042626
118787	oligosaccharyl transferase activity molecular_function;;;;	0	0	0	0	0	0	0	0	0	GO:0004576;GO:0006486;GO:0016020;GO:0000009;GO:0000026;GO:0000030;GO:0000033;GO:0001962;GO:0003980;GO:0004376;GO:0004583;GO:0008375;GO:0008376;GO:0008378;GO:0008417;GO:0008755;GO:0008921;GO:0016253;GO:0016759;GO:0018715;GO:0018716;GO:0018717;GO:0018718;GO:0019112;GO:0019187;GO:0031278;GO:0033556;GO:0042281;GO:0042283;GO:0045140;GO:0046527;GO:0046920;GO:0046921
118794	carbonate dehydratase activity molecular_function;;;;	0	0	0	0	0	0	0	0	0	GO:0004089;GO:0008270;GO:0015976
118807	cysteine-type endopeptidase activity molecular_function;;;;	0	0	0	0	0	0	0	0	0	GO:0004197;GO:0006508;GO:0008234;GO:0004217
118847	No Hits;;;;	0	0	0	0	0	0	0	0	0	0
118859	No Hits;;;;	0	0	0	0	0	0	0	0	0	0
118903	lipid metabolic process biological_process;;;;	0	0	0	0	0	0	0	0	0	GO:0006629;GO:0016788;GO:0004518;GO:0042578;GO:0043765
118922	binding molecular_function;;;;	0	0	0	0	0	0	0	0	0	GO:0005488
118996	electron transport biological_process;;;;	0	0	0	0	0	0	0	0	0	GO:0006118;GO:0010181;GO:0016491;GO:0050660;GO:0008670
119002	binding molecular_function;;;;	0	0	0	0	0	0	0	0	0	GO:0005488
119027	No Hits;;;;	0	0	0	0	0	0	0	0	0	0
119044	membrane cellular_component;;;;	0	0	0	0	0	0	0	0	0	GO:0016020;GO:0030001;GO:0046873;GO:0003723;GO:0003968;GO:0006350;GO:0019079
119049	membrane cellular_component;;;;	1	0	0	0	0	0	0	1	1	GO:0016020;GO:0030001;GO:0046873
119085	iron ion binding molecular_function;;;;	0	0	0	0	0	0	0	0	0	GO:0005506;GO:0020037;GO:0006118;GO:0016491;GO:0008941
119137	protein complex assembly biological_process;;;;	0	0	0	0	0	0	0	0	0	GO:0006461;GO:0016020;GO:0003824
119154	calcium ion binding molecular_function;;;;	0	0	0	0	0	0	0	0	0	GO:0005509
119175	hydroxymethylglutaryl-CoA synthase activity molecular_function;;;;	0	0	0	0	0	0	0	0	0	GO:0004421;GO:0008299;GO:0003824;GO:0008152
119208	zinc ion binding molecular_function;;;;	0	0	0	0	0	0	0	0	0	GO:0008270
119319	metabolic process biological_process;;;;	0	0	0	0	0	0	0	0	0	GO:0008152;GO:0003861;GO:0009098;GO:0009316;GO:0004409
119341	GTP binding molecular_function;;;;	0	0	0	0	0	0	0	0	0	GO:0005525;GO:0003924;GO:0006412;GO:0008547
119343	No Hits;;;;	0	0	0	0	0	0	0	0	0	0
119349	No Hits;;;;	0	0	0	0	0	0	0	0	0	0
119368	cytoplasm cellular_component;;;;	0	0	0	0	0	0	0	0	0	GO:0005737;GO:0006415;GO:0016149
119383	No Hits;;;;	0	0	0	0	0	0	0	0	0	0
119420	binding molecular_function;;;;	0	0	0	0	0	0	0	0	0	GO:0005488;GO:0006810;GO:0016020;GO:0005743
119473	catalytic activity molecular_function;;;;	0	0	0	0	0	0	0	0	0	GO:0003824;GO:0008152;GO:0004315
119485	No Hits;;;;	0	0	0	0	0	0	0	0	0	0
119509	No Hits;;;;	0	0	0	0	0	0	0	0	0	0
119530	protein kinase activity molecular_function;;;;	0	0	0	0	0	0	0	0	0	GO:0004672;GO:0005524;GO:0006468;GO:0004713;GO:0005509;GO:0004674;GO:0008443;GO:0008607;GO:0008819;GO:0016307;GO:0016538;GO:0018720;GO:0019914;GO:0032942;GO:0035004;GO:0042556;GO:0042557;GO:0043743;GO:0043771;GO:0043798;GO:0043841;GO:0051731;GO:0051734;GO:0051735
119549	multidrug transport biological_process;;;;	0	0	0	0	0	0	0	0	0	GO:0006855;GO:0015238;GO:0015297;GO:0016020
119558	carbohydrate metabolic process biological_process;;;;	0	0	0	0	0	1	0	1	1	GO:0005975;GO:0016853;GO:0003824;GO:0030246
119635	No Hits;;;;	0	0	0	0	0	0	0	0	0	0
119636	protein binding molecular_function;;;;	0	0	0	0	0	0	0	0	0	GO:0005515;GO:0007154;GO:0035091;GO:0008270
119653	protein kinase activity molecular_function;;;;	0	0	0	0	0	0	0	0	0	GO:0004672;GO:0005524;GO:0006468;GO:0004713;GO:0004674;GO:0008443;GO:0008607;GO:0008819;GO:0016307;GO:0016538;GO:0018720;GO:0019914;GO:0032942;GO:0035004;GO:0042556;GO:0042557;GO:0043743;GO:0043771;GO:0043798;GO:0043841;GO:0051731;GO:0051734;GO:0051735
119659	carbohydrate metabolic process biological_process;;;;	0	0	0	0	0	0	0	0	0	GO:0005975;GO:0016853;GO:0003824;GO:0030246
119734	heme binding molecular_function;;;;	0	0	0	0	0	0	0	0	0	GO:0020037;GO:0046914
119758	No Hits;;;;	0	0	0	0	0	0	0	0	0	0
119759	No Hits;;;;	0	0	0	0	0	0	0	0	0	0
119811	DNA binding molecular_function;;;;	0	0	0	0	0	0	0	0	0	GO:0003677;GO:0005524;GO:0006270;GO:0008094;GO:0005634;GO:0004003;GO:0004004;GO:0008026;GO:0008186;GO:0015462;GO:0016887;GO:0017116;GO:0042623;GO:0042624;GO:0042625;GO:0042626
119822	catalytic activity molecular_function;;;;	0	0	0	0	0	0	0	0	0	GO:0003824;GO:0005488;GO:0008152;GO:0019166
119825	zinc ion binding molecular_function;;;;	0	0	0	0	0	0	0	0	0	GO:0008270
119884	exonuclease activity molecular_function;;;;	0	0	0	0	0	0	0	0	0	GO:0004527;GO:0005622;GO:0003676
119968	tRNA-intron endonuclease activity molecular_function;;;;	0	0	0	0	0	0	0	0	0	GO:0000213;GO:0000214;GO:0006388
119972	No Hits;;;;	0	0	0	0	0	0	0	0	0	0
120120	nucleic acid binding molecular_function;;;;	0	1	0	0	1	0	0	1	2	GO:0003676
120129	inositol trisphosphate 3-kinase activity molecular_function;;;;	0	0	0	0	0	0	0	0	0	GO:0008440;GO:0050516
120172	No Hits;;;;	0	0	0	0	0	0	0	0	0	0
120174	electron carrier activity molecular_function;;;;	0	0	0	0	0	0	0	0	0	GO:0009055;GO:0015035;GO:0045454;GO:0006118
120240	RNA binding molecular_function;;;;	0	0	0	0	0	0	0	0	0	GO:0003723;GO:0003735;GO:0005622;GO:0005840;GO:0006412
120320	nucleotide binding molecular_function;;;;	0	0	0	0	0	0	0	0	0	GO:0000166;GO:0004812;GO:0005524;GO:0005737;GO:0006412;GO:0006418;GO:0004823;GO:0006429
120366	No Hits;;;;	0	0	0	0	0	0	0	0	0	0
120419	catalytic activity molecular_function;;;;	0	0	0	0	0	0	0	0	0	GO:0003824;GO:0044237;GO:0050662;GO:0005488;GO:0008152
120484	No Hits;;;;	0	0	0	0	0	0	0	0	0	0
120507	No Hits;;;;	0	0	0	0	0	1	0	1	1	0
120540	catalytic activity molecular_function;;;;	0	0	0	0	0	0	0	0	0	GO:0003824;GO:0004081
120557	No Hits;;;;	0	0	0	0	0	0	0	0	0	0
120574	No Hits;;;;	0	0	0	0	0	0	0	0	0	0
120650	No Hits;;;;	0	0	0	0	0	0	0	0	0	0
120663	ion channel activity molecular_function;;;;	0	0	0	0	0	0	0	0	0	GO:0005216;GO:0006811;GO:0016020
120698	No Hits;;;;	0	0	0	0	0	0	0	0	0	0
120721	No Hits;;;;	0	0	0	0	0	0	0	0	0	0
120783	nucleoside metabolic process biological_process;;;;	0	0	0	0	0	0	0	0	0	GO:0009116;GO:0000287;GO:0004749;GO:0009165
120784	integral to membrane cellular_component;;;;	0	0	0	0	0	0	0	0	0	GO:0016021
120795	GTP binding molecular_function;;;;	0	1	0	0	1	1	0	1	3	GO:0005525;GO:0005622
120800	binding molecular_function;;;;	0	0	0	0	0	0	0	0	0	GO:0005488;GO:0006810;GO:0016020;GO:0005743
120865	No Hits;;;;	0	0	0	0	0	0	0	0	0	0
120976	No Hits;;;;	0	0	0	0	0	0	0	0	0	0
120988	No Hits;;;;	0	0	0	0	0	0	0	0	0	0
121019	zinc ion binding molecular_function;;;;	0	0	0	0	0	0	0	0	0	GO:0008270;GO:0000285
121056	protein kinase activity molecular_function;;;;	0	0	0	0	0	0	0	0	0	GO:0004672;GO:0005524;GO:0006468;GO:0004674;GO:0005488
121105	No Hits;;;;	0	0	0	0	0	0	0	0	0	0
121117	No Hits;;;;	0	0	0	0	0	0	0	0	0	0
121139	motor activity molecular_function;;;;	0	0	0	0	0	0	0	0	0	GO:0003774;GO:0005524;GO:0016459
121145	ribokinase activity molecular_function;;;;	0	0	0	0	0	0	0	0	0	GO:0004747;GO:0006014;GO:0004001
121219	phosphoribosylamine-glycine ligase activity molecular_function;;;;	0	1	0	0	1	0	0	1	2	GO:0004637;GO:0009113;GO:0003824;GO:0008168;GO:0009058;GO:0016742;GO:0004644;GO:0006189;GO:0004641;GO:0005737;GO:0005524;GO:0006188
121231	transport biological_process;;;;	0	0	0	0	0	0	0	0	0	GO:0006810;GO:0016021
121289	No Hits;;;;	0	0	0	0	0	0	0	0	0	0
121304	nuclease activity molecular_function;;;;	0	0	0	0	0	0	0	0	0	GO:0004518;GO:0006281;GO:0003677;GO:0003824;GO:0005634;GO:0003923;GO:0043859;GO:0051336
121306	catalytic activity molecular_function;;;;	0	0	0	0	0	0	0	0	0	GO:0003824;GO:0016020;GO:0008195
121314	ATP binding molecular_function;;;;	0	0	0	0	0	0	0	0	0	GO:0005524;GO:0016469;GO:0016820;GO:0003936;GO:0045259;GO:0046933;GO:0046961
121319	No Hits;;;;	0	0	0	0	0	0	0	0	0	0
121320	No Hits;;;;	0	0	0	0	0	0	0	0	0	0
121416	cysteine-type endopeptidase activity molecular_function;;;;	0	0	0	0	0	0	0	0	0	GO:0004197;GO:0006508;GO:0003777;GO:0007018;GO:0030286;GO:0005524;GO:0016887;GO:0008567
121434	cytoplasm cellular_component;;;;	0	0	0	0	0	0	0	0	0	GO:0005737;GO:0006629;GO:0016021;GO:0016627
121475	No Hits;;;;	0	0	0	0	0	0	0	0	0	0
121480	No Hits;;;;	0	0	0	0	0	0	0	0	0	0
121494	No Hits;;;;	0	1	0	0	0	0	0	1	1	0
121542	calcium-dependent cysteine-type endopeptidase activity molecular_function;;;;	0	0	0	0	0	0	0	0	0	GO:0004198;GO:0005622;GO:0006508;GO:0004197
121566	tRNA (uracil-5-)-methyltransferase activity molecular_function;;;;	0	0	0	0	0	0	0	0	0	GO:0009021
121654	protein binding molecular_function;;;;	0	0	0	0	0	0	0	0	0	GO:0005515;GO:0016070;GO:0005488
121661	binding molecular_function;;;;	0	0	0	0	0	0	0	0	0	GO:0005488;GO:0006810;GO:0016020;GO:0005743
121725	No Hits;;;;	0	0	0	0	0	0	0	0	0	0
121750	No Hits;;;;	0	0	0	0	0	0	0	0	0	0
121780	protein binding molecular_function;;;;	0	0	0	0	0	0	0	0	0	GO:0005515;GO:0007154;GO:0035091
121858	No Hits;;;;	0	0	0	0	0	0	0	0	0	0
121885	hydrolase activity molecular_function;;;;	0	0	0	0	0	0	0	0	0	GO:0016787;GO:0003993;GO:0046872
121892	No Hits;;;;	0	0	0	0	0	0	0	0	0	0
121901	No Hits;;;;	0	0	0	0	0	0	0	0	0	0
121914	No Hits;;;;	0	0	0	0	0	0	0	0	0	0
121918	intracellular cellular_component;;;;	0	0	0	0	0	0	0	0	0	GO:0005622;GO:0006396;GO:0000398;GO:0005634
121937	No Hits;;;;	0	0	0	0	0	0	0	0	0	0
121943	phosphotransferase activity; alcohol group as acceptor molecular_function;;;	0	0	0	0	0	0	0	0	0	GO:0016773;GO:0004672;GO:0005524;GO:0006468;GO:0004430
121973	nucleotide binding molecular_function;;;;	0	0	0	0	0	0	0	0	0	GO:0000166;GO:0017111;GO:0005524;GO:0008576
121990	dolichyl-phosphate beta-D-mannosyltransferase activity molecular_function;;;;	0	0	0	0	0	0	0	0	0	GO:0004582
122006	GTP binding molecular_function;;;;	0	0	0	0	0	0	0	0	0	GO:0005525;GO:0007264;GO:0005622;GO:0015031
122020	steroid binding molecular_function;;;;	0	0	0	0	0	0	0	0	0	GO:0005496;GO:0006810
122065	cell redox homeostasis biological_process;;;;	0	0	0	0	0	0	0	0	0	GO:0045454
122066	protein kinase activity molecular_function;;;;	0	0	0	0	0	0	0	0	0	GO:0004672;GO:0005524;GO:0006468;GO:0004713;GO:0004674
122073	electron transport biological_process;;;;	0	1	0	0	0	1	0	1	2	GO:0006118;GO:0016491
122091	No Hits;;;;	0	0	0	0	0	0	0	0	0	0
122092	No Hits;;;;	0	1	0	0	0	0	0	1	1	0
[truncated: 5,252 more rows]

## Sheet: Table S5
Supplementary Table S5. Number of up- and down-regulated Phytophthora capsici DEGs for each studied contrast (with FDR<0,01).
	Nb of up-regulated Phytophthora capsici genes		Nb of down-regulated Phytophthora capsici genes		Total Nb of DEGs	DEG_Nb with GO_term	Nb of GO_term enriched	Nb of Go_term depleted
[R_S]	27	R > S: up-regulated P. capsici genes (irrespective of the isolate) when P. capsici infects R compare to when it infects S	30	R < S: down-regulated P. capsici genes (irrespective of the isolate) when P. capsici infects R compare to when it infects S	57	38	44	0
[R_A-S_A]	24	R_A > S_A: up-regulated P. capsici genes in isolate A when A infects R compare to when it infects S	29	R_A < S_A: down-regulated P. capsici genes in isolate A when A infects R compare to when it infects S	53	40	45	0
[R_N-S_N]	2	R_N > S_N: up-regulated P. capsici genes in isolate N when N infects R compare to when it infects S	2	R_N < S_N: down-regulated P. capsici genes in isolate N when N infects R compare to when it infects S	4	3	3	0
[A-N]	265	A > N: up-regulated P. capsici genes by A compare to N (irrespective of the infected pepper host)	300	A < N: down-regulated P. capsici genes by A compare to N (irrespective of the infected pepper host)	565	358	40	10
[R_A-R_N]	73	R_A > R_N: up-regulated A genes compare to N when they infect R	95	R_A < R_N: down-regulated A genes compare to N when they infect R	168	109	36	4
[S_A-S_N]	119	S_A > S_N: up-regulated A genes compare to N when they infect S	202	S_A < S_N: down-regulated A genes compare to N when they infect S	321	188	8	5
[R_A-R_N]-[S_A-S_N]	7	[R_A-R_N] > [S_A-S_N]: up-regulated A genes compare to N when it infects R compare to it infects S	3	[R_A-R_N] < [S_A-S_N]: down-regulated A genes compare to N when it infects R compare to when it infect S	10	7	4	0
A, adapted isolate (Pc107); N, non-adapted isolate (Pc273); R, resistant host (CM334); S, susceptible host (Yolo Wonder).

## Sheet: Table S6
Supplementary Table S6. Enriched and depleted GO-terms according to the 7 considered contrast, within the whole list of 709 DEGs.
Order	GO Term	[R-S]	[A-N]	[A-N]	[A_R-A_S]	[N_R-N_S]	[R_A-R_N]	[R_A-R_N]	[S_A-S_N]	[S_A-S_N]	[R_A-R_N]-[S_A-S_N]	Nb_enriched_clusters	HOST-RELATED ENRICHED GO TERM	ISOLATE-RELATED ENRICHED-DEPLETED GO TERM	Under/Over-represented in ISOLATE-RELATED contrasts	Mol_function/Cell_component/Bio_Process	Function
1	GO:0003676	0	1	underrepresented	0	0	0	#N/A	1	underrepresented	0	2	0	1	under-represented	molecular_function	nucleic acid binding
2	GO:0008270	0	1	underrepresented	0	0	0	#N/A	0	#N/A	0	1	0	1	under-represented	molecular_function	zinc ion binding
3	GO:0005351	1	0	#N/A	1	0	0	#N/A	0	#N/A	0	2	1	0		molecular_function	carbohydrate:proton symporter activity
4	GO:0008643	1	0	#N/A	1	0	0	#N/A	0	#N/A	0	2	1	0		biological_process	carbohydrate transport
5	GO:0016020	0	0	#N/A	1	0	0	#N/A	0	#N/A	0	1	1	0		cellular_component	membrane
6	GO:0005215	1	0	#N/A	0	1	0	#N/A	0	#N/A	0	2	1	0		molecular_function	transporter activity
7	GO:0006810	1	0	#N/A	0	1	0	#N/A	0	#N/A	0	2	1	0		biological_process	transport
8	GO:0016491	0	1	overrepresented	0	0	1	overrepresented	1	overrepresented	0	3	0	1	over-represented	molecular_function	oxidoreductase activity
9	GO:0008152	0	1	overrepresented	1	0	1	overrepresented	1	overrepresented	0	4	1	1	over-represented	biological_process	metabolic process
10	GO:0003824	0	1	overrepresented	1	0	1	overrepresented	1	overrepresented	0	4	1	1	over-represented	molecular_function	catalytic activity
11	GO:0005488	0	1	overrepresented	0	0	0	#N/A	0	#N/A	0	1	0	1	over-represented	molecular_function	binding
12	GO:0004344	0	0	#N/A	0	0	1	overrepresented	0	#N/A	0	1	0	1	over-represented	molecular_function	glucose dehydrogenase activity
13	GO:0018446	0	0	#N/A	0	0	1	overrepresented	0	#N/A	0	1	0	1	over-represented	molecular_function	pinocarveol dehydrogenase activity
14	GO:0018447	0	0	#N/A	0	0	1	overrepresented	0	#N/A	0	1	0	1	over-represented	molecular_function	chloral hydrate dehydrogenase activity
15	GO:0018448	0	0	#N/A	0	0	1	overrepresented	0	#N/A	0	1	0	1	over-represented	molecular_function	hydroxymethylmethylsilanediol oxidase activity
16	GO:0018449	0	0	#N/A	0	0	1	overrepresented	0	#N/A	0	1	0	1	over-represented	molecular_function	1-phenylethanol dehydrogenase activity
17	GO:0018450	0	0	#N/A	0	0	1	overrepresented	0	#N/A	0	1	0	1	over-represented	molecular_function	myrtenol dehydrogenase activity
18	GO:0042469	0	0	#N/A	0	0	1	overrepresented	0	#N/A	0	1	0	1	over-represented	molecular_function	versicolorin reductase activity
19	GO:0045703	0	0	#N/A	0	0	1	overrepresented	0	#N/A	0	1	0	1	over-represented	molecular_function	ketoreductase activity
20	GO:0000166	0	1	overrepresented	0	0	1	overrepresented	0	#N/A	0	2	0	1	over-represented	molecular_function	nucleotide binding
21	GO:0017111	0	1	overrepresented	0	0	1	overrepresented	0	#N/A	0	2	0	1	over-represented	molecular_function	nucleoside-triphosphatase activity
22	GO:0005515	0	0	#N/A	0	0	1	underrepresented	0	#N/A	0	1	0	1	under-represented	molecular_function	protein binding
23	GO:0016887	0	1	overrepresented	0	0	1	overrepresented	0	#N/A	0	2	0	1	over-represented	molecular_function	ATPase activity
24	GO:0005634	0	1	underrepresented	0	0	1	underrepresented	1	underrepresented	0	3	0	1	under-represented	cellular_component	nucleus
25	GO:0006412	0	1	overrepresented	0	0	0	#N/A	0	#N/A	0	1	0	1	over-represented	biological_process	translation
26	GO:0003677	0	1	underrepresented	0	0	0	#N/A	0	#N/A	0	1	0	1	under-represented	molecular_function	DNA binding
27	GO:0004672	0	0	#N/A	0	0	1	underrepresented	0	#N/A	0	1	0	1	under-represented	molecular_function	protein kinase activity
28	GO:0004674	0	0	#N/A	0	0	1	underrepresented	0	#N/A	0	1	0	1	under-represented	molecular_function	protein serine/threonine kinase activity
29	GO:0004553	1	1	overrepresented	1	0	1	overrepresented	0	#N/A	0	4	1	1	over-represented	molecular_function	hydrolase activity, hydrolyzing O-glycosyl compounds
30	GO:0005975	1	0	#N/A	1	0	1	overrepresented	0	#N/A	0	3	1	1	over-represented	biological_process	carbohydrate metabolic process
31	GO:0008422	1	0	#N/A	1	0	0	#N/A	0	#N/A	0	2	1	0		molecular_function	beta-glucosidase activity
32	GO:0004467	0	1	overrepresented	0	0	1	overrepresented	0	#N/A	0	2	0	1	over-represented	molecular_function	long-chain fatty acid-CoA ligase activity
33	GO:0015645	0	1	overrepresented	0	0	1	overrepresented	0	#N/A	0	2	0	1	over-represented	molecular_function	fatty acid ligase activity
34	GO:0031955	0	1	overrepresented	0	0	1	overrepresented	0	#N/A	0	2	0	1	over-represented	molecular_function	short-chain fatty acid-CoA ligase activity
35	GO:0031956	0	1	overrepresented	0	0	1	overrepresented	0	#N/A	0	2	0	1	over-represented	molecular_function	medium-chain fatty acid-CoA ligase activity
36	GO:0031957	0	1	overrepresented	0	0	1	overrepresented	0	#N/A	0	2	0	1	over-represented	molecular_function	very long-chain fatty acid-CoA ligase activity
37	GO:0003960	0	0	#N/A	1	0	0	#N/A	0	#N/A	0	1	1	0		molecular_function	NADPH:quinone reductase activity
38	GO:0030246	0	0	#N/A	0	0	0	#N/A	0	#N/A	1	1	1	1	over-represented	molecular_function	carbohydrate binding : subset: goslim_agr = def: "Interacting selectively and non-covalently with any carbohydrate, which includes monosaccharides, oligosaccharides and polysaccharides as well as substances derived from monosaccharides by reduction of the carbonyl group (alditols), by oxidation of one or more hydroxy groups to afford the corresponding aldehydes, ketones, or carboxylic acids, or b…
39	GO:0050660	0	1	overrepresented	0	0	0	#N/A	0	#N/A	0	1	0	1	over-represented	molecular_function	flavin adenine dinucleotide binding
40	GO:0006118	1	0	#N/A	0	0	0	#N/A	0	#N/A	0	1	1	0		biological_process	obsolete electron transport: This term was made obsolete because it describes a molecular function.
41	GO:0004089	1	0	#N/A	1	0	0	#N/A	0	#N/A	0	2	1	0		molecular_function	carbonate dehydratase activity
42	GO:0016627	0	1	overrepresented	0	0	1	overrepresented	0	#N/A	0	2	0	1	over-represented	molecular_function	oxidoreductase activity, acting on the CH-CH group of donors
43	GO:0008733	1	0	#N/A	1	0	0	#N/A	0	#N/A	0	2	1	0		molecular_function	L-arabinose isomerase activity
44	GO:0004497	1	0	#N/A	0	0	0	#N/A	0	#N/A	0	1	1	0		molecular_function	monooxygenase activity
45	GO:0005506	1	0	#N/A	0	0	0	#N/A	0	#N/A	0	1	1	0		molecular_function	iron ion binding
46	GO:0020037	1	0	#N/A	0	0	0	#N/A	0	#N/A	0	1	1	0		molecular_function	heme binding
47	GO:0018585	1	0	#N/A	1	0	0	#N/A	0	#N/A	0	2	1	0		molecular_function	fluorene oxygenase activity
48	GO:0018586	1	0	#N/A	1	0	0	#N/A	0	#N/A	0	2	1	0		molecular_function	mono-butyltin dioxygenase activity
49	GO:0018587	1	0	#N/A	1	0	0	#N/A	0	#N/A	0	2	1	0		molecular_function	obsolete limonene 8-monooxygenase activity: This term was made obsolete because it was derived from a UM-BBD enzyme entry that has been deleted, and no other information can be found to suggest that it is a naturally occurring activity.
50	GO:0018588	1	0	#N/A	1	0	0	#N/A	0	#N/A	0	2	1	0		molecular_function	tri-n-butyltin dioxygenase activity
51	GO:0018589	1	0	#N/A	1	0	0	#N/A	0	#N/A	0	2	1	0		molecular_function	di-n-butyltin dioxygenase activity
52	GO:0018590	1	0	#N/A	1	0	0	#N/A	0	#N/A	0	2	1	0		molecular_function	methylsilanetriol hydroxylase activity
53	GO:0018591	1	0	#N/A	1	0	0	#N/A	0	#N/A	0	2	1	0		molecular_function	methyl tertiary butyl ether 3-monooxygenase activity
54	GO:0018592	1	0	#N/A	1	0	0	#N/A	0	#N/A	0	2	1	0		molecular_function	4-nitrocatechol 4-monooxygenase activity
55	GO:0018593	1	0	#N/A	1	0	0	#N/A	0	#N/A	0	2	1	0		molecular_function	4-chlorophenoxyacetate monooxygenase activity
56	GO:0018594	1	0	#N/A	1	0	0	#N/A	0	#N/A	0	2	1	0		molecular_function	tert-butanol 2-monooxygenase activity
57	GO:0018595	1	0	#N/A	1	0	0	#N/A	0	#N/A	0	2	1	0		molecular_function	alpha-pinene monooxygenase activity
58	GO:0018596	1	0	#N/A	1	0	0	#N/A	0	#N/A	0	2	1	0		molecular_function	dimethylsilanediol hydroxylase activity
59	GO:0018597	1	0	#N/A	1	0	0	#N/A	0	#N/A	0	2	1	0		molecular_function	ammonia monooxygenase activity
60	GO:0018598	1	0	#N/A	1	0	0	#N/A	0	#N/A	0	2	1	0		molecular_function	hydroxymethylsilanetriol oxidase activity
61	GO:0018599	1	0	#N/A	1	0	0	#N/A	0	#N/A	0	2	1	0		molecular_function	2-hydroxyisobutyrate 3-monooxygenase activity
62	GO:0018600	1	0	#N/A	1	0	0	#N/A	0	#N/A	0	2	1	0		molecular_function	alpha-pinene dehydrogenase activity
63	GO:0043823	1	0	#N/A	1	0	0	#N/A	0	#N/A	0	2	1	0		molecular_function	spheroidene monooxygenase activity
64	GO:0008474	0	0	#N/A	0	1	0	#N/A	0	#N/A	0	1	1	0		molecular_function	palmitoyl-(protein) hydrolase activity
65	GO:0004308	0	0	#N/A	0	0	1	overrepresented	0	#N/A	0	1	0	1	over-represented	molecular_function	exo-alpha-sialidase activity
66	GO:0003997	0	1	overrepresented	0	0	1	overrepresented	0	#N/A	0	2	0	1	over-represented	molecular_function	acyl-CoA oxidase activity
67	GO:0005777	0	0	#N/A	0	0	1	overrepresented	0	#N/A	0	1	0	1	over-represented	cellular_component	peroxisome
68	GO:0006635	0	1	overrepresented	0	0	1	overrepresented	0	#N/A	0	2	0	1	over-represented	biological_process	fatty acid beta-oxidation
69	GO:0003995	0	1	overrepresented	0	0	1	overrepresented	0	#N/A	0	2	0	1	over-represented	molecular_function	acyl-CoA dehydrogenase activity
70	GO:0008933	1	0	#N/A	1	0	0	#N/A	0	#N/A	0	2	1	0		molecular_function	lytic transglycosylase activity
71	GO:0015923	1	0	#N/A	1	0	0	#N/A	0	#N/A	0	2	1	0		molecular_function	mannosidase activity
72	GO:0015924	1	0	#N/A	1	0	0	#N/A	0	#N/A	0	2	1	0		molecular_function	mannosyl-oligosaccharide mannosidase activity
73	GO:0015925	1	0	#N/A	1	0	0	#N/A	0	#N/A	0	2	1	0		molecular_function	galactosidase activity
74	GO:0015926	1	0	#N/A	1	0	0	#N/A	0	#N/A	0	2	1	0		molecular_function	glucosidase activity
75	GO:0015927	1	0	#N/A	1	0	0	#N/A	0	#N/A	0	2	1	0		molecular_function	trehalase activity
76	GO:0015928	1	0	#N/A	1	0	0	#N/A	0	#N/A	0	2	1	0		molecular_function	fucosidase activity
77	GO:0015929	1	0	#N/A	1	0	0	#N/A	0	#N/A	0	2	1	0		molecular_function	hexosaminidase activity
78	GO:0016160	1	0	#N/A	1	0	0	#N/A	0	#N/A	0	2	1	0		molecular_function	amylase activity
79	GO:0009058	0	1	overrepresented	0	0	0	#N/A	0	#N/A	0	1	0	1	over-represented	biological_process	biosynthetic process
80	GO:0003964	0	1	underrepresented	0	0	0	#N/A	1	underrepresented	0	2	0	1	under-represented	molecular_function	RNA-directed DNA polymerase activity
81	GO:0006278	0	1	underrepresented	0	0	0	#N/A	1	underrepresented	0	2	0	1	under-represented	biological_process	RNA-dependent DNA biosynthetic process
82	GO:0003746	0	1	overrepresented	0	0	0	#N/A	0	#N/A	0	1	0	1	over-represented	molecular_function	translation elongation factor activity
83	GO:0031218	0	0	#N/A	0	0	0	#N/A	0	#N/A	1	1	1	1	over-represented	molecular_function	arabinogalactan endo-1,4-beta-galactosidase activity
84	GO:0006071	0	1	overrepresented	0	0	0	#N/A	0	#N/A	0	1	0	1	over-represented	biological_process	glycerol metabolic process
85	GO:0006520	0	1	overrepresented	0	0	0	#N/A	0	#N/A	0	1	0	1	over-represented	biological_process	cellular amino acid metabolic process
86	GO:0043275	0	1	overrepresented	0	0	0	#N/A	1	overrepresented	0	2	0	1	over-represented	molecular_function	obsolete (glutamate carboxypeptidase II activity) = This term was made obsolete because it represents a gene product.
87	GO:0015074	0	1	underrepresented	0	0	0	#N/A	1	underrepresented	0	2	0	1	under-represented	biological_process	DNA integration
88	GO:0004348	0	1	overrepresented	0	0	1	overrepresented	0	#N/A	0	2	0	1	over-represented	molecular_function	glucosylceramidase activity
89	GO:0005764	0	1	overrepresented	0	0	1	overrepresented	0	#N/A	0	2	0	1	over-represented	cellular_component	lysosome
90	GO:0006665	0	1	overrepresented	0	0	1	overrepresented	0	#N/A	0	2	0	1	over-represented	biological_process	sphingolipid metabolic process
91	GO:0007040	0	1	overrepresented	0	0	1	overrepresented	0	#N/A	0	2	0	1	over-represented	biological_process	lysosome organization
92	GO:0000785	0	1	underrepresented	0	0	0	#N/A	0	#N/A	0	1	0	1	under-represented	cellular_component	chromatin
93	GO:0003682	0	1	underrepresented	0	0	0	#N/A	0	#N/A	0	1	0	1	under-represented	molecular_function	chromatin binding
94	GO:0006333	0	1	underrepresented	0	0	0	#N/A	0	#N/A	0	1	0	1	under-represented	biological_process	chromatin assembly or disassembly
95	GO:0006814	0	0	#N/A	0	0	0	#N/A	0	#N/A	1	1	1	1	over-represented	biological_process	sodium ion transport
96	GO:0009045	0	0	#N/A	1	0	0	#N/A	0	#N/A	0	1	1	0		molecular_function	xylose isomerase activity
97	GO:0006808	0	0	#N/A	0	0	1	overrepresented	1	overrepresented	0	2	0	1	over-represented	biological_process	regulation of nitrogen utilization
98	GO:0016564	0	0	#N/A	0	0	1	overrepresented	1	overrepresented	0	2	0	1	over-represented	molecular_function	obsolete transcription repressor activity
99	GO:0004558	0	0	#N/A	0	0	0	#N/A	0	#N/A	1	1	1	1	over-represented	molecular_function	alpha-1,4-glucosidase activity
100	GO:0042254	0	1	overrepresented	0	0	0	#N/A	0	#N/A	0	1	0	1	over-represented	biological_process	ribosome biogenesis
101	GO:0003864	0	0	#N/A	1	0	0	#N/A	0	#N/A	0	1	1	0		molecular_function	3-methyl-2-oxobutanoate hydroxymethyltransferase activity
102	GO:0015940	0	0	#N/A	1	0	0	#N/A	0	#N/A	0	1	1	0		biological_process	pantothenate biosynthetic process
103	GO:0008283	1	0	#N/A	0	0	0	#N/A	0	#N/A	0	1	1	0		biological_process	cell population proliferation
104	GO:0004420	0	1	overrepresented	0	0	0	#N/A	1	overrepresented	0	2	0	1	over-represented	molecular_function	hydroxymethylglutaryl-CoA reductase (NADPH) activity
105	GO:0015936	0	1	overrepresented	0	0	0	#N/A	1	overrepresented	0	2	0	1	over-represented	biological_process	coenzyme A metabolic process
106	GO:0004029	0	1	overrepresented	0	0	1	overrepresented	0	#N/A	0	2	0	1	over-represented	molecular_function	aldehyde dehydrogenase (NAD+) activity
107	GO:0006189	0	1	overrepresented	0	0	0	#N/A	0	#N/A	0	1	0	1	over-represented	biological_process	'de novo' IMP biosynthetic process
108	GO:0006188	0	1	overrepresented	0	0	0	#N/A	0	#N/A	0	1	0	1	over-represented	biological_process	IMP biosynthetic process
109	GO:0005391	1	0	#N/A	1	0	0	#N/A	0	#N/A	0	2	1	0		molecular_function	sodium:potassium-exchanging ATPase activity
110	GO:0008865	1	0	#N/A	0	0	0	#N/A	0	#N/A	0	1	1	0		molecular_function	fructokinase activity
111	GO:0000234	0	0	#N/A	1	0	0	#N/A	0	#N/A	0	1	1	0		molecular_function	phosphoethanolamine N-methyltransferase activity
112	GO:0003978	0	0	#N/A	1	0	0	#N/A	0	#N/A	0	1	1	0		molecular_function	UDP-glucose 4-epimerase activity
113	GO:0006537	0	1	overrepresented	0	0	1	overrepresented	0	#N/A	0	2	0	1	over-represented	biological_process	glutamate biosynthetic process
114	GO:0004355	0	1	overrepresented	0	0	0	#N/A	0	#N/A	0	1	0	1	over-represented	molecular_function	glutamate synthase (NADPH) activity
115	GO:0009342	0	1	overrepresented	0	0	0	#N/A	0	#N/A	0	1	0	1	over-represented	cellular_component	glutamate synthase complex (NADPH)
116	GO:0045181	0	1	overrepresented	0	0	0	#N/A	0	#N/A	0	1	0	1	over-represented	molecular_function	glutamate synthase activity, NAD(P)H as acceptor
117	GO:0015930	0	1	overrepresented	0	0	1	overrepresented	0	#N/A	0	2	0	1	over-represented	molecular_function	glutamate synthase activity
118	GO:0005730	1	0	#N/A	0	0	0	#N/A	0	#N/A	0	1	1	0		cellular_component	nucleolus
119	GO:0004561	1	0	#N/A	0	0	0	#N/A	0	#N/A	0	1	1	0		molecular_function	alpha-N-acetylglucosaminidase activity
120	GO:0015948	0	0	#N/A	1	0	0	#N/A	0	#N/A	0	1	1	0		biological_process	methanogenesis
121	GO:0050524	0	0	#N/A	1	0	0	#N/A	0	#N/A	0	1	1	0		molecular_function	coenzyme-B sulfoethylthiotransferase activity
122	GO:0004046	0	1	overrepresented	0	0	0	#N/A	0	#N/A	0	1	0	1	over-represented	molecular_function	aminoacylase activity
	TOTAL	44	50		45	3	40		13		4		60	70
	over represented	all are over		40 are over	all are over	all are over		36 are over		8 are over	all are over		all are over	57 are over
	under represented			10 are under				4 are under		5 are under				13 are under

## Sheet: Table S7
Supplementary Table S7. Assignment of the 450 interaction-related DEGs to Cluster 1 and Cluster 2 of co-expressed Phytophthora capsici DEGs, and their corresponding GO terms.
Note: (a) Genes assigned to cluster 0 do not belong to any cluster of co-expressed genes.
Gene_ID	Gene_Name....	Clusters (a)	Proba_Cond	Concatenated_GO_term
10013	hydrolase activity; hydrolyzing O-glycosyl compounds molecular_function;;;	1	1	GO:0004553;GO:0005975
101579	No Hits;;;;	1	1	0
102612	N-acetyltransferase activity molecular_function;;;;	0	NA	GO:0008080;GO:0008152
102852	No Hits;;;;	0	NA	0
10328	actin binding molecular_function;;;;	1	1	GO:0003779;GO:0005351;GO:0008643;GO:0016020;GO:0005215;GO:0006810;GO:0016021;GO:0008733
103467	No Hits;;;;	0	NA	0
103940	catalytic activity molecular_function;;;;	1	1	GO:0003824;GO:0008152;GO:0004467;GO:0015645;GO:0031955;GO:0031956;GO:0031957
103968	catalytic activity molecular_function;;;;	1	1	GO:0003824;GO:0008152;GO:0004467;GO:0015645;GO:0031955;GO:0031956;GO:0031957
105742	No Hits;;;;	2	1	0
105972	cell wall cellular_component;;;;	0	NA	GO:0005618;GO:0030599;GO:0042545
106333	No Hits;;;;	0	NA	0
107861	No Hits;;;;	0	NA	0
107961	No Hits;;;;	1	1	0
108131	acyl-CoA oxidase activity molecular_function;;;;	0	NA	GO:0003997;GO:0005777;GO:0006635;GO:0003995;GO:0006118;GO:0016627;GO:0008152;GO:0006631;GO:0050660
109174	No Hits;;;;	0	NA	0
109711	catalytic activity molecular_function;;;;	1	1	GO:0003824;GO:0004018;GO:0009152
109736	tubulin-tyrosine ligase activity molecular_function;;;;	0	NA	GO:0004835;GO:0006464
109806	proteolysis biological_process;;;;	0	NA	GO:0006508;GO:0008237;GO:0008270
110478	No Hits;;;;	2	1	0
111011	nucleic acid binding molecular_function;;;;	0	NA	GO:0003676;GO:0005524;GO:0008026;GO:0004386;GO:0004003;GO:0004004;GO:0008094;GO:0008186;GO:0015462;GO:0016887;GO:0017116;GO:0042623;GO:0042624;GO:0042625;GO:0042626
112556	palmitoyl-(protein) hydrolase activity molecular_function;;;;	1	0.99	GO:0008474
113180	No Hits;;;;	0	NA	0
113332	protein complex cellular_component;;;;	0	NA	GO:0043234;GO:0051258;GO:0004437;GO:0046839;GO:0004725;GO:0016311;GO:0016791
113742	No Hits;;;;	0	NA	0
113839	peroxidase activity molecular_function;;;;	2	1	GO:0004601;GO:0006118
113941	No Hits;;;;	0	NA	0
114417	catalytic activity molecular_function;;;;	0	NA	GO:0003824;GO:0005488;GO:0008152;GO:0003960
114461	No Hits;;;;	2	1	0
114784	GTP binding molecular_function;;;;	1	1	GO:0005525;GO:0003924;GO:0005622;GO:0006412;GO:0008547
114976	No Hits;;;;	0	NA	0
115229	No Hits;;;;	0	NA	0
116150	proteolysis biological_process;;;;	0	NA	GO:0006508;GO:0008233;GO:0043275
116168	No Hits;;;;	0	NA	0
116578	FMN binding molecular_function;;;;	1	1	GO:0010181;GO:0016491;GO:0003959
116585	No Hits;;;;	0	NA	0
11714	rRNA processing biological_process;;;;	0	NA	GO:0006364;GO:0032040
117681	RNA binding molecular_function;;;;	0	NA	GO:0003723;GO:0003743;GO:0005737;GO:0006413
118289	glucosylceramidase activity molecular_function;;;;	0	NA	GO:0004348;GO:0005764;GO:0006665;GO:0007040
11846	calcium ion binding molecular_function;;;;	0	NA	GO:0005509;GO:0006071;GO:0008889
11949	extracellular region cellular_component;;;;	2	1	GO:0005576;GO:0006952;GO:0009405
119558	carbohydrate metabolic process biological_process;;;;	2	1	GO:0005975;GO:0016853;GO:0003824;GO:0030246
120120	nucleic acid binding molecular_function;;;;	0	NA	GO:0003676
120507	No Hits;;;;	0	NA	0
120795	GTP binding molecular_function;;;;	1	1	GO:0005525;GO:0005622
121219	phosphoribosylamine-glycine ligase activity molecular_function;;;;	1	1	GO:0004637;GO:0009113;GO:0003824;GO:0008168;GO:0009058;GO:0016742;GO:0004644;GO:0006189;GO:0004641;GO:0005737;GO:0005524;GO:0006188
122073	electron transport biological_process;;;;	0	NA	GO:0006118;GO:0016491
123091	calcium ion binding molecular_function;;;;	0	NA	GO:0005509
123193	No Hits;;;;	0	NA	0
123222	No Hits;;;;	0	NA	0
123422	No Hits;;;;	0	NA	0
123797	No Hits;;;;	1	1	0
124086	transferase activity; transferring groups other than amino-acyl groups molecular_function;;;	0	NA	GO:0016747
124293	No Hits;;;;	1	1	0
124432	No Hits;;;;	0	NA	0
124472	No Hits;;;;	0	NA	0
125614	No Hits;;;;	0	NA	0
125840	GTP binding molecular_function;;;;	0	NA	GO:0005525;GO:0003924;GO:0003746;GO:0005622;GO:0006414;GO:0006412;GO:0008547
126259	No Hits;;;;	1	1	0
126856	calcium ion binding molecular_function;;;;	0	NA	GO:0005509
127143	No Hits;;;;	0	NA	0
127743	No Hits;;;;	0	NA	0
12778	nucleotide binding molecular_function;;;;	1	1	GO:0000166;GO:0004812;GO:0005524;GO:0005737;GO:0006412;GO:0006418;GO:0005215;GO:0005488;GO:0006810;GO:0003824;GO:0005975;GO:0030246;GO:0016837
128194	No Hits;;;;	1	1	0
128228	No Hits;;;;	0	NA	0
129116	No Hits;;;;	0	NA	0
129120	No Hits;;;;	2	1	0
12927	exo-alpha-sialidase activity molecular_function;;;;	1	1	GO:0004308
130384	polygalacturonase activity molecular_function;;;;	0	NA	GO:0004650;GO:0005975
130385	No Hits;;;;	0	NA	0
130418	No Hits;;;;	2	1	0
130611	No Hits;;;;	0	NA	0
131139	oxidoreductase activity molecular_function;;;;	0	NA	GO:0016491;GO:0008115
131420	metabolic process biological_process;;;;	2	1	GO:0008152;GO:0016491;GO:0004029
131621	hydrolase activity; hydrolyzing O-glycosyl compounds molecular_function;;;	1	1	GO:0004553;GO:0005975;GO:0008422
131676	zinc ion binding molecular_function;;;;	2	1	GO:0008270;GO:0016491;GO:0003824;GO:0005488;GO:0008152;GO:0003960
132044	ornithine carbamoyltransferase activity molecular_function;;;;	1	1	GO:0004585;GO:0006520;GO:0009348;GO:0016597;GO:0016743
13224	riboflavin kinase activity molecular_function;;;;	0	NA	GO:0008531;GO:0009231
132591	structural constituent of ribosome molecular_function;;;;	0	NA	GO:0003735;GO:0005622;GO:0005840;GO:0006412
14034	oxidoreductase activity molecular_function;;;;	2	1	GO:0016491;GO:0050660;GO:0003824
14369	No Hits;;;;	2	1	0
14770	No Hits;;;;	0	NA	0
16063	No Hits;;;;	0	NA	0
16252	carboxy-lyase activity molecular_function;;;;	0	NA	GO:0016831;GO:0019752;GO:0030170;GO:0004351;GO:0006536
16336	hydrolase activity; hydrolyzing O-glycosyl compounds molecular_function;;;	0	NA	GO:0004553;GO:0005975
16541	ATP binding molecular_function;;;;	2	1	GO:0005524;GO:0006810;GO:0015662;GO:0016020;GO:0000287;GO:0004012;GO:0015914;GO:0016021
17052	catalytic activity molecular_function;;;;	0	NA	GO:0003824;GO:0008152;GO:0004467;GO:0015645;GO:0031955;GO:0031956;GO:0031957
17161	FMN binding molecular_function;;;;	0	NA	GO:0010181;GO:0016491;GO:0003959
17207	No Hits;;;;	2	1	0
17321	No Hits;;;;	0	NA	0
17329	metabolic process biological_process;;;;	1	1	GO:0008152;GO:0016491;GO:0003824;GO:0005488;GO:0004316
17851	No Hits;;;;	1	1	0
18070	membrane cellular_component;;;;	0	NA	GO:0016020
18396	ATP binding molecular_function;;;;	1	1	GO:0005524;GO:0016887;GO:0000166;GO:0017111
19105	exo-alpha-sialidase activity molecular_function;;;;	1	1	GO:0004308
19263	No Hits;;;;	1	0.999	0
19312	No Hits;;;;	0	NA	0
19513	No Hits;;;;	0	NA	0
19608	No Hits;;;;	0	NA	0
19816	carbohydrate metabolic process biological_process;;;;	2	1	GO:0005975;GO:0009045;GO:0008152;GO:0016491
20053	carbonate dehydratase activity molecular_function;;;;	0	NA	GO:0004089;GO:0006730;GO:0008270
20091	No Hits;;;;	1	1	0
20264	L-threonine ammonia-lyase activity molecular_function;;;;	0	NA	GO:0004794;GO:0009097;GO:0003824;GO:0008152;GO:0030170
20792	No Hits;;;;	0	NA	0
20870	No Hits;;;;	0	NA	0
21268	ATP binding molecular_function;;;;	0	NA	GO:0005524;GO:0016887;GO:0000166;GO:0017111
21306	No Hits;;;;	2	1	0
21359	No Hits;;;;	0	NA	0
21764	No Hits;;;;	0	NA	0
34163	nucleic acid binding molecular_function;;;;	2	1	GO:0003676
34841	No Hits;;;;	0	NA	0
35263	hydrolase activity; hydrolyzing O-glycosyl compounds molecular_function;;;	2	1	GO:0004553;GO:0005975;GO:0003735;GO:0005622;GO:0005840;GO:0006412
37922	No Hits;;;;	0	NA	0
40170	phospholipid biosynthetic process biological_process;;;;	0	NA	GO:0008654;GO:0016020;GO:0016780;GO:0008444
47666	No Hits;;;;	0	NA	0
502645	glutamate carboxypeptidase II activity molecular_function;;;;	0	NA	GO:0043275
502878	No Hits;;;;	0	NA	0
502885	phosphomannomutase activity molecular_function;;;;	1	1	GO:0004615;GO:0005737;GO:0019307;GO:0003824;GO:0008152
503021	binding molecular_function;;;;	1	1	GO:0005488;GO:0015072;GO:0015073;GO:0016303
503235	exo-alpha-sialidase activity molecular_function;;;;	0	NA	GO:0004308
503292	No Hits;;;;	0	NA	0
503313	regulation of nitrogen utilization biological_process;;;;	1	1	GO:0006808;GO:0016564;GO:0003824;GO:0005488;GO:0008152
503318	catalytic activity molecular_function;;;;	0	NA	GO:0003824;GO:0005488;GO:0008152
503383	No Hits;;;;	2	1	0
503424	No Hits;;;;	0	NA	0
503538	No Hits;;;;	0	NA	0
503611	serine-type endopeptidase activity molecular_function;;;;	2	1	GO:0004252;GO:0005576;GO:0006508;GO:0007596;GO:0004553;GO:0005975;GO:0030248
503721	No Hits;;;;	2	1	0
503726	No Hits;;;;	2	1	0
503737	hydrolase activity molecular_function;;;;	1	1	GO:0016787
503760	cAMP-dependent protein kinase complex cellular_component;;;;	0	NA	GO:0005952;GO:0006468;GO:0008603;GO:0008443;GO:0008607;GO:0008819;GO:0016307;GO:0016538;GO:0018720;GO:0019914;GO:0032942;GO:0035004;GO:0042556;GO:0042557;GO:0043743;GO:0043771;GO:0043798;GO:0043841;GO:0051731;GO:0051734;GO:0051735
503763	inositol oxygenase activity molecular_function;;;;	0	NA	GO:0050113
503872	No Hits;;;;	2	1	0
504061	No Hits;;;;	2	1	0
504108	zinc ion binding molecular_function;;;;	2	1	GO:0008270
504139	ATP binding molecular_function;;;;	2	1	GO:0005524;GO:0016887;GO:0000166;GO:0017111
504193	catalytic activity molecular_function;;;;	1	1	GO:0003824;GO:0003676;GO:0005622;GO:0008270;GO:0004642;GO:0006189
504268	No Hits;;;;	2	1	0
504342	nucleotide catabolic process biological_process;;;;	0	NA	GO:0009166;GO:0016787;GO:0008253;GO:0017175
504357	protein serine/threonine kinase activity molecular_function;;;;	2	1	GO:0004674;GO:0005524;GO:0004672;GO:0006468;GO:0004713;GO:0004675;GO:0004676;GO:0004677;GO:0004679;GO:0004680;GO:0004681;GO:0004690;GO:0004694;GO:0004695;GO:0004696;GO:0004698;GO:0004700;GO:0004702;GO:0004704;GO:0004705;GO:0004706;GO:0004708;GO:0004710;GO:0004711;GO:0004718;GO:0008338;GO:0008339;GO:0008349;GO:0008545;GO:0016908;GO:0016909;GO:0019199;GO:0019912;GO:0034211
504424	No Hits;;;;	2	1	0
504613	phosphate transport biological_process;;;;	1	1	GO:0006817;GO:0015321;GO:0016020
504978	No Hits;;;;	2	1	0
505003	sterol carrier activity molecular_function;;;;	2	1	GO:0005498
505024	glycerone kinase activity molecular_function;;;;	2	1	GO:0004371;GO:0006071;GO:0034012
505109	No Hits;;;;	0	NA	0
505185	No Hits;;;;	0	NA	0
505258	No Hits;;;;	2	1	0
505432	catalytic activity molecular_function;;;;	0	NA	GO:0003824;GO:0009116;GO:0004850
505438	No Hits;;;;	0	NA	0
505478	No Hits;;;;	0	NA	0
505523	No Hits;;;;	0	NA	0
505546	No Hits;;;;	0	NA	0
505622	metabolic process biological_process;;;;	1	1	GO:0008152;GO:0016491;GO:0003824;GO:0005488;GO:0000252;GO:0000253;GO:0004033;GO:0004448;GO:0004495;GO:0008875;GO:0016229;GO:0018451;GO:0018452;GO:0018453;GO:0032442;GO:0033764;GO:0033765;GO:0043713;GO:0048258;GO:0051990
505729	No Hits;;;;	0	NA	0
505770	No Hits;;;;	0	NA	0
505777	metabolic process biological_process;;;;	1	1	GO:0008152;GO:0008168;GO:0000234
505845	regulation of nitrogen utilization biological_process;;;;	1	1	GO:0006808;GO:0016564;GO:0003824;GO:0005488;GO:0008152
505847	regulation of nitrogen utilization biological_process;;;;	2	0.999	GO:0006808;GO:0016564;GO:0003824;GO:0005488;GO:0008152
505866	antioxidant activity molecular_function;;;;	0	NA	GO:0016209;GO:0016491;GO:0051920
505882	tricarboxylic acid cycle intermediate metabolic process biological_process;;;;	2	1	GO:0006100;GO:0016491;GO:0006096;GO:0016616;GO:0044262;GO:0006108;GO:0016615;GO:0003824;GO:0005975;GO:0005488;GO:0008152;GO:0030060
50591	No Hits;;;;	0	NA	0
506056	protein folding biological_process;;;;	2	1	GO:0006457;GO:0051082;GO:0005524;GO:0003763;GO:0016465
506110	methylenetetrahydrofolate reductase (NADPH) activity molecular_function;;;;	0	NA	GO:0004489;GO:0006555
506241	transporter activity molecular_function;;;;	0	NA	GO:0005215;GO:0006810;GO:0016020
506248	protein binding molecular_function;;;;	0	NA	GO:0005515;GO:0007154;GO:0035091;GO:0008270
506356	metabolic process biological_process;;;;	0	NA	GO:0008152;GO:0016616;GO:0051287;GO:0048037;GO:0003824;GO:0005488;GO:0000252;GO:0000253;GO:0004033;GO:0004448;GO:0004495;GO:0008875;GO:0016229;GO:0018451;GO:0018452;GO:0018453;GO:0032442;GO:0033764;GO:0033765;GO:0043713;GO:0048258;GO:0051990
506373	hydrolase activity; hydrolyzing O-glycosyl compounds molecular_function;;;	2	1	GO:0004553;GO:0005975;GO:0008933;GO:0015923;GO:0015924;GO:0015925;GO:0015926;GO:0015927;GO:0015928;GO:0015929;GO:0016160
506561	No Hits;;;;	0	NA	0
506596	metabolic process biological_process;;;;	1	1	GO:0008152;GO:0004066;GO:0006529
506758	ATP binding molecular_function;;;;	0	NA	GO:0005524;GO:0016887;GO:0000166;GO:0017111
5068	No Hits;;;;	2	1	0
506854	ubiquitin-protein ligase activity molecular_function;;;;	2	1	GO:0004842;GO:0005622;GO:0006464;GO:0006512
507260	zinc ion binding molecular_function;;;;	0	NA	GO:0008270
507305	metabolic process biological_process;;;;	1	1	GO:0008152;GO:0016491;GO:0004029
507555	iron ion binding molecular_function;;;;	0	NA	GO:0005506;GO:0016491;GO:0016707
507579	FMN binding molecular_function;;;;	0	NA	GO:0010181;GO:0016491;GO:0003959
507584	catalytic activity molecular_function;;;;	2	1	GO:0003824;GO:0008152
507795	No Hits;;;;	2	1	0
507823	metabolic process biological_process;;;;	1	1	GO:0008152;GO:0016491;GO:0006537;GO:0015930;GO:0006807
507871	catalytic activity molecular_function;;;;	0	NA	GO:0003824;GO:0008152;GO:0000247;GO:0008416;GO:0018842;GO:0043832
508162	sugar binding molecular_function;;;;	2	1	GO:0005529
508178	catalytic activity molecular_function;;;;	2	1	GO:0003824;GO:0008152;GO:0003988
508213	No Hits;;;;	1	1	0
508254	No Hits;;;;	0	NA	0
508352	phosphoric monoester hydrolase activity molecular_function;;;;	0	NA	GO:0016791;GO:0004721;GO:0004723;GO:0004724;GO:0005963;GO:0008420;GO:0008597;GO:0017018;GO:0017020;GO:0017023
508441	glucosylceramidase activity molecular_function;;;;	2	1	GO:0004348;GO:0005764;GO:0006665;GO:0007040
508469	FMN binding molecular_function;;;;	2	1	GO:0010181;GO:0016491;GO:0016481
508489	FMN binding molecular_function;;;;	0	NA	GO:0010181;GO:0016491;GO:0016481
508491	FMN binding molecular_function;;;;	1	1	GO:0010181;GO:0016491;GO:0016481
508581	No Hits;;;;	0	NA	0
508749	No Hits;;;;	2	1	0
508770	extracellular region cellular_component;;;;	0	NA	GO:0005576;GO:0006952;GO:0009405
508846	glycine hydroxymethyltransferase activity molecular_function;;;;	1	1	GO:0004372;GO:0006544;GO:0006563
508891	zinc ion binding molecular_function;;;;	0	NA	GO:0008270
508915	catalytic activity molecular_function;;;;	0	NA	GO:0003824;GO:0008152;GO:0009058;GO:0016788;GO:0031177;GO:0048037;GO:0004043;GO:0005488;GO:0005949
508974	No Hits;;;;	0	NA	0
509066	No Hits;;;;	1	1	0
509173	No Hits;;;;	2	1	0
509178	No Hits;;;;	2	1	0
509192	ATP binding molecular_function;;;;	2	1	GO:0005524;GO:0016887;GO:0000166;GO:0017111
509270	electron transport biological_process;;;;	1	1	GO:0006118;GO:0016491;GO:0004128
509303	protein kinase activity molecular_function;;;;	2	1	GO:0004672;GO:0005524;GO:0006468;GO:0004674
509403	structural molecule activity molecular_function;;;;	0	NA	GO:0005198;GO:0019028;GO:0003824;GO:0005524
509444	No Hits;;;;	0	NA	0
509490	No Hits;;;;	0	NA	0
509554	metabolic process biological_process;;;;	0	NA	GO:0008152;GO:0016787;GO:0004620;GO:0016298;GO:0018731;GO:0018732;GO:0018733;GO:0018734
509593	exocyst cellular_component;;;;	0	NA	GO:0000145;GO:0006887
509600	zinc ion binding molecular_function;;;;	2	1	GO:0008270;GO:0016491;GO:0003824;GO:0005488;GO:0008152;GO:0046029
509658	No Hits;;;;	0	NA	0
509827	No Hits;;;;	0	NA	0
509839	No Hits;;;;	1	1	0
509841	No Hits;;;;	1	0.999	0
509851	No Hits;;;;	0	NA	0
509856	No Hits;;;;	2	1	0
510085	palmitoyl-CoA hydrolase activity molecular_function;;;;	0	NA	GO:0016290
510111	dicarboxylic acid transport biological_process;;;;	1	1	GO:0006835;GO:0016020;GO:0017153
510165	magnesium ion binding molecular_function;;;;	2	1	GO:0000287;GO:0004743;GO:0006096;GO:0030955;GO:0003824
510189	sugar:hydrogen symporter activity molecular_function;;;;	1	1	GO:0005351;GO:0008643;GO:0016020;GO:0005215;GO:0006810;GO:0016021;GO:0008733
510281	No Hits;;;;	0	NA	0
510297	metabolic process biological_process;;;;	0	NA	GO:0008152;GO:0016740;GO:0009058;GO:0016769;GO:0030170;GO:0004758;GO:0017059
510323	ubiquitin-protein ligase activity molecular_function;;;;	2	1	GO:0004842;GO:0005622;GO:0006464;GO:0006512
510324	ubiquitin-protein ligase activity molecular_function;;;;	0	NA	GO:0004842;GO:0005622;GO:0006464;GO:0006512
510446	No Hits;;;;	2	1	0
510469	hydrolase activity molecular_function;;;;	0	NA	GO:0016787;GO:0042781
510493	zinc ion binding molecular_function;;;;	0	NA	GO:0008270
510541	No Hits;;;;	0	NA	0
510702	DNA binding molecular_function;;;;	0	NA	GO:0003677
510852	transporter activity molecular_function;;;;	1	0.999	GO:0005215;GO:0006814;GO:0016020
510858	glycerol-3-phosphate dehydrogenase activity molecular_function;;;;	2	1	GO:0004368;GO:0006072;GO:0009331;GO:0016491
510964	hydroxymethylglutaryl-CoA reductase (NADPH) activity molecular_function;;;;	0	NA	GO:0004420;GO:0015936;GO:0050662;GO:0016616
511032	cysteine-type endopeptidase activity molecular_function;;;;	1	0.998	GO:0004197;GO:0006508;GO:0008234;GO:0004217
511049	No Hits;;;;	2	1	0
511180	transporter activity molecular_function;;;;	2	1	GO:0005215;GO:0006810;GO:0016021
511216	No Hits;;;;	0	NA	0
511258	oxidoreductase activity; acting on CH-OH group of donors molecular_function;;;	0	NA	GO:0016614;GO:0050660;GO:0006066;GO:0008812
511317	glucosylceramidase activity molecular_function;;;;	2	1	GO:0004348;GO:0005764;GO:0006665;GO:0007040
511356	No Hits;;;;	0	NA	0
511357	No Hits;;;;	0	NA	0
511376	No Hits;;;;	0	NA	0
511380	No Hits;;;;	0	NA	0
511381	No Hits;;;;	2	1	0
511507	No Hits;;;;	0	NA	0
511953	nucleic acid binding molecular_function;;;;	0	NA	GO:0003676;GO:0005622;GO:0008270
511957	catalytic activity molecular_function;;;;	0	NA	GO:0003824;GO:0008152;GO:0001760
512023	ATP binding molecular_function;;;;	1	1	GO:0005524;GO:0016887;GO:0000166;GO:0017111
52321	No Hits;;;;	0	NA	0
525199	catalytic activity molecular_function;;;;	0	NA	GO:0003824;GO:0008152
525408	phenylpyruvate tautomerase activity molecular_function;;;;	0	NA	GO:0050178
525630	carbonate dehydratase activity molecular_function;;;;	0	NA	GO:0004089;GO:0006730;GO:0008270
525665	No Hits;;;;	0	NA	0
525953	hydrolase activity; hydrolyzing O-glycosyl compounds molecular_function;;;	2	1	GO:0004553;GO:0005975;GO:0015926;GO:0008422
526043	transporter activity molecular_function;;;;	0	NA	GO:0005215;GO:0006810;GO:0016021
526207	catalytic activity molecular_function;;;;	0	NA	GO:0003824;GO:0005992
526290	No Hits;;;;	0	NA	0
526510	ATP binding molecular_function;;;;	2	1	GO:0005524;GO:0016887;GO:0000166;GO:0017111
526583	No Hits;;;;	2	1	0
526839	hydrolase activity; hydrolyzing O-glycosyl compounds molecular_function;;;	1	1	GO:0004553;GO:0005975;GO:0008422
527029	ATP binding molecular_function;;;;	0	NA	GO:0005524;GO:0005622;GO:0006355;GO:0008134;GO:0003777;GO:0007018;GO:0030286
527381	protein binding molecular_function;;;;	0	NA	GO:0005515;GO:0008270
527642	cysteine-type endopeptidase activity molecular_function;;;;	1	0.988	GO:0004197;GO:0006508;GO:0008234;GO:0004215
528137	No Hits;;;;	0	NA	0
528225	No Hits;;;;	0	NA	0
528288	protein kinase activity molecular_function;;;;	0	NA	GO:0004672;GO:0005524;GO:0006468;GO:0004713;GO:0004674;GO:0008443;GO:0008607;GO:0008819;GO:0016307;GO:0016538;GO:0018720;GO:0019914;GO:0032942;GO:0035004;GO:0042556;GO:0042557;GO:0043743;GO:0043771;GO:0043798;GO:0043841;GO:0051731;GO:0051734;GO:0051735
528642	ketohexokinase activity molecular_function;;;;	0	NA	GO:0004454
528924	No Hits;;;;	2	1	0
529711	dihydrofolate reductase activity molecular_function;;;;	0	NA	GO:0004146
529795	catalytic activity molecular_function;;;;	0	NA	GO:0003824;GO:0004049;GO:0008152;GO:0006541;GO:0005950
530062	transporter activity molecular_function;;;;	0	NA	GO:0005215;GO:0006810;GO:0016020;GO:0016021
530074	nucleotide binding molecular_function;;;;	0	NA	GO:0000166
530140	No Hits;;;;	0	NA	0
530479	protein kinase activity molecular_function;;;;	0	NA	GO:0004672;GO:0005524;GO:0006468;GO:0004713;GO:0004674
530571	metabolic process biological_process;;;;	0	NA	GO:0008152;GO:0016491;GO:0003824;GO:0005488;GO:0004344;GO:0018446;GO:0018447;GO:0018448;GO:0018449;GO:0018450;GO:0042469;GO:0045703
531210	No Hits;;;;	0	NA	0
532246	NAD+ ADP-ribosyltransferase activity molecular_function;;;;	0	NA	GO:0003950
532343	ATP binding molecular_function;;;;	2	1	GO:0005524;GO:0016887;GO:0000166;GO:0017111
532835	nucleoside transmembrane transporter activity molecular_function;;;;	0	NA	GO:0005337;GO:0006810;GO:0016020
533294	DNA binding molecular_function;;;;	1	1	GO:0003677;GO:0006275;GO:0030337;GO:0043626;GO:0003887;GO:0034061
533489	ATP binding molecular_function;;;;	0	NA	GO:0005524;GO:0016887;GO:0000166;GO:0017111
533648	oxidoreductase activity molecular_function;;;;	0	NA	GO:0016491;GO:0003824;GO:0005488;GO:0008152
533823	nucleosome cellular_component;;;;	2	1	GO:0000786;GO:0003677;GO:0005634;GO:0006334;GO:0003824
533853	DNA-directed DNA polymerase activity molecular_function;;;;	0	NA	GO:0003887;GO:0006260;GO:0003676;GO:0034061
534041	GTP binding molecular_function;;;;	0	NA	GO:0005525;GO:0007264;GO:0003924;GO:0005515;GO:0006886;GO:0006913;GO:0007165;GO:0005622;GO:0015031;GO:0003925
534343	No Hits;;;;	0	NA	0
534473	glucan 1;4-alpha-glucosidase activity molecular_function;;;	2	1	GO:0004339
534494	monooxygenase activity molecular_function;;;;	0	NA	GO:0004497;GO:0005506;GO:0006118;GO:0020037;GO:0018585;GO:0018586;GO:0018587;GO:0018588;GO:0018589;GO:0018590;GO:0018591;GO:0018592;GO:0018593;GO:0018594;GO:0018595;GO:0018596;GO:0018597;GO:0018598;GO:0018599;GO:0018600;GO:0043823
534663	metabolic process biological_process;;;;	0	NA	GO:0008152;GO:0016491;GO:0004029
534685	metabolic process biological_process;;;;	1	1	GO:0008152;GO:0016491;GO:0004029
534701	No Hits;;;;	0	NA	0
535211	membrane cellular_component;;;;	0	NA	GO:0016020
535340	No Hits;;;;	0	NA	0
535517	carbonate dehydratase activity molecular_function;;;;	2	1	GO:0004089;GO:0008270;GO:0015976
535522	peptidyl-lysine modification to hypusine biological_process;;;;	0	NA	GO:0008612;GO:0004171;GO:0034038;GO:0050983
535807	No Hits;;;;	2	1	0
535815	ATP binding molecular_function;;;;	2	1	GO:0005524;GO:0016887;GO:0000166;GO:0017111
536047	metabolic process biological_process;;;;	0	NA	GO:0008152
536100	cellular metabolic process biological_process;;;;	0	NA	GO:0044237;GO:0044249;GO:0008152;GO:0016787
536157	phosphoglycerate kinase activity molecular_function;;;;	0	NA	GO:0004618;GO:0006096
536587	No Hits;;;;	0	NA	0
536934	hydrolase activity; hydrolyzing O-glycosyl compounds molecular_function;;;	2	0.999	GO:0004553;GO:0005975;GO:0015948;GO:0050524
537054	No Hits;;;;	0	NA	0
537104	No Hits;;;;	0	NA	0
537596	catalytic activity molecular_function;;;;	2	1	GO:0003824;GO:0016020
537800	hydrolase activity; hydrolyzing O-glycosyl compounds molecular_function;;;	0	NA	GO:0004553;GO:0005975;GO:0004564
537830	monooxygenase activity molecular_function;;;;	0	NA	GO:0004497;GO:0005506;GO:0006118;GO:0020037
538166	metabolic process biological_process;;;;	2	1	GO:0008152;GO:0016491;GO:0003824;GO:0005488;GO:0004344;GO:0018446;GO:0018447;GO:0018448;GO:0018449;GO:0018450;GO:0042469;GO:0045703
538431	catalytic activity molecular_function;;;;	0	NA	GO:0003824;GO:0050660;GO:0016491
538596	No Hits;;;;	0	NA	0
539519	No Hits;;;;	0	NA	0
539610	transmembrane receptor activity molecular_function;;;;	0	NA	GO:0004888;GO:0007165;GO:0031224;GO:0045087
539668	triacylglycerol lipase activity molecular_function;;;;	0	NA	GO:0004806;GO:0006629
541292	protein-L-isoaspartate (D-aspartate) O-methyltransferase activity molecular_function;;;;	0	NA	GO:0004719;GO:0006464
541456	DNA binding molecular_function;;;;	0	NA	GO:0003677;GO:0005524;GO:0003676;GO:0004386;GO:0005515;GO:0008270;GO:0004003;GO:0004004;GO:0008026;GO:0008094;GO:0008186;GO:0015462;GO:0016887;GO:0017116;GO:0042623;GO:0042624;GO:0042625;GO:0042626
541492	transcription factor activity molecular_function;;;;	0	NA	GO:0003700;GO:0005634;GO:0006355;GO:0043565
542314	GTP binding molecular_function;;;;	1	1	GO:0005525
542443	protein binding molecular_function;;;;	0	NA	GO:0005515;GO:0007154;GO:0035091
5425	No Hits;;;;	0	NA	0
542873	sugar:hydrogen symporter activity molecular_function;;;;	2	1	GO:0005351;GO:0008643;GO:0016020;GO:0005215;GO:0006810;GO:0016021;GO:0008733
543490	No Hits;;;;	0	NA	0
543541	oxidoreductase activity molecular_function;;;;	0	NA	GO:0016491;GO:0006118;GO:0008152;GO:0003824;GO:0005488;GO:0047115
543559	ATP binding molecular_function;;;;	0	NA	GO:0005524;GO:0006810;GO:0015662;GO:0016020;GO:0003824;GO:0008152;GO:0006812;GO:0016820;GO:0005391
543660	No Hits;;;;	0	NA	0
544167	GTPase activity molecular_function;;;;	2	1	GO:0003924;GO:0005525
544580	No Hits;;;;	0	NA	0
544673	hydrolase activity; hydrolyzing O-glycosyl compounds molecular_function;;;	1	1	GO:0004553;GO:0005975;GO:0008422
544885	No Hits;;;;	0	NA	0
545267	acyl-CoA oxidase activity molecular_function;;;;	2	1	GO:0003997;GO:0005777;GO:0006635;GO:0003995;GO:0006118;GO:0016627;GO:0008152;GO:0006631;GO:0050660
5453	No Hits;;;;	0	NA	0
546045	No Hits;;;;	0	NA	0
546414	DNA ligase (ATP) activity molecular_function;;;;	1	1	GO:0003910
547310	monooxygenase activity molecular_function;;;;	0	NA	GO:0004497;GO:0005506;GO:0006118;GO:0020037;GO:0018585;GO:0018586;GO:0018587;GO:0018588;GO:0018589;GO:0018590;GO:0018591;GO:0018592;GO:0018593;GO:0018594;GO:0018595;GO:0018596;GO:0018597;GO:0018598;GO:0018599;GO:0018600;GO:0043823
5479	No Hits;;;;	0	NA	0
5481	No Hits;;;;	0	NA	0
548283	membrane cellular_component;;;;	1	1	GO:0016020
548492	No Hits;;;;	0	NA	0
548510	oxidoreductase activity molecular_function;;;;	1	1	GO:0016491;GO:0050660;GO:0031177;GO:0003824
548715	protein binding molecular_function;;;;	0	NA	GO:0005515;GO:0008766;GO:0018169;GO:0043773;GO:0043774
548717	metabolic process biological_process;;;;	2	1	GO:0008152;GO:0008415;GO:0005515;GO:0004147;GO:0004405;GO:0004406;GO:0008080;GO:0008374;GO:0008951;GO:0016406;GO:0016407;GO:0016408;GO:0016409;GO:0016410;GO:0016411;GO:0016412;GO:0016413;GO:0016414;GO:0016415;GO:0016416;GO:0016417;GO:0016418;GO:0016419;GO:0016420;GO:0016454;GO:0016748;GO:0016749;GO:0016750;GO:0016751;GO:0016752;GO:0016753;GO:0018030;GO:0018031;GO:0018711;GO:0018712;GO:0018713;GO:…
548795	hydrolase activity molecular_function;;;;	0	NA	GO:0016787
549075	No Hits;;;;	1	1	0
549194	hydrolase activity molecular_function;;;;	0	NA	GO:0016787;GO:0003993
549547	No Hits;;;;	0	NA	0
549833	No Hits;;;;	0	NA	0
550743	proteolysis biological_process;;;;	0	NA	GO:0006508;GO:0008236;GO:0008234
551580	regulation of nitrogen utilization biological_process;;;;	0	NA	GO:0006808;GO:0016564;GO:0003824;GO:0005488;GO:0008152
551809	No Hits;;;;	1	1	0
552045	glucosidase activity molecular_function;;;;	2	1	GO:0015926;GO:0031218
553558	carbohydrate metabolic process biological_process;;;;	2	1	GO:0005975;GO:0016758;GO:0030259
553891	metabolic process biological_process;;;;	0	NA	GO:0008152;GO:0016491;GO:0003824;GO:0005488;GO:0004344;GO:0018446;GO:0018447;GO:0018448;GO:0018449;GO:0018450;GO:0042469;GO:0045703
553959	transporter activity molecular_function;;;;	0	NA	GO:0005215;GO:0006810;GO:0016021
554474	intracellular cellular_component;;;;	0	NA	GO:0005622;GO:0006396
554820	protein kinase activity molecular_function;;;;	0	NA	GO:0004672;GO:0005524;GO:0006468;GO:0004713;GO:0004674;GO:0004683
554825	structural constituent of ribosome molecular_function;;;;	1	1	GO:0003735;GO:0005622;GO:0005840;GO:0006412
555758	GTP binding molecular_function;;;;	2	1	GO:0005525;GO:0005874;GO:0007017;GO:0005524;GO:0006810;GO:0015662;GO:0016020;GO:0005198;GO:0007018;GO:0043234;GO:0051258;GO:0003924
555787	electron transport biological_process;;;;	2	1	GO:0006118;GO:0016627;GO:0003995;GO:0004713;GO:0005524;GO:0006468;GO:0008152
556236	transaminase activity molecular_function;;;;	1	1	GO:0008483;GO:0030170;GO:0004587
557249	No Hits;;;;	0	NA	0
558097	metabolic process biological_process;;;;	1	1	GO:0008152;GO:0016491;GO:0003824;GO:0005488;GO:0004344;GO:0018446;GO:0018447;GO:0018448;GO:0018449;GO:0018450;GO:0042469;GO:0045703
55845	catalytic activity molecular_function;;;;	2	1	GO:0003824;GO:0008152;GO:0016207
558582	membrane cellular_component;;;;	0	NA	GO:0016020;GO:0030001;GO:0046873
558645	extracellular region cellular_component;;;;	2	1	GO:0005576;GO:0006952;GO:0009405
558971	sugar:hydrogen symporter activity molecular_function;;;;	2	1	GO:0005351;GO:0008643;GO:0016020;GO:0005215;GO:0006810;GO:0016021;GO:0008733
559123	No Hits;;;;	0	NA	0
559215	transporter activity molecular_function;;;;	0	NA	GO:0005215;GO:0006810;GO:0016021
559336	transporter activity molecular_function;;;;	0	NA	GO:0005215;GO:0006810
560093	No Hits;;;;	0	NA	0
561556	No Hits;;;;	0	NA	0
561857	regulation of pH biological_process;;;;	1	1	GO:0006885;GO:0015299;GO:0016021;GO:0003824;GO:0005488;GO:0008152
561911	No Hits;;;;	2	1	0
562156	chitin synthase activity molecular_function;;;;	0	NA	GO:0004100;GO:0006031
562574	protein kinase activity molecular_function;;;;	2	1	GO:0004672;GO:0005524;GO:0006468;GO:0004713;GO:0004674
563500	catalytic activity molecular_function;;;;	0	NA	GO:0003824;GO:0009396;GO:0005488;GO:0008152;GO:0004486;GO:0004487
563879	metabolic process biological_process;;;;	0	NA	GO:0008152;GO:0016787;GO:0005524;GO:0006810;GO:0015662;GO:0016020;GO:0003824;GO:0016820
56419	ubiquitin-protein ligase activity molecular_function;;;;	0	NA	GO:0004842;GO:0005622;GO:0006464;GO:0006512;GO:0051438;GO:0051440;GO:0051443;GO:0051444
564706	protein binding molecular_function;;;;	0	NA	GO:0005515
565086	catalytic activity molecular_function;;;;	2	1	GO:0003824;GO:0044237;GO:0050662;GO:0005488;GO:0008152;GO:0003978
565192	RNA binding molecular_function;;;;	1	1	GO:0003723;GO:0005634;GO:0006396;GO:0030529
565873	hydrolase activity; hydrolyzing O-glycosyl compounds molecular_function;;;	1	1	GO:0004553;GO:0005975;GO:0008933;GO:0015923;GO:0015924;GO:0015925;GO:0015926;GO:0015927;GO:0015928;GO:0015929;GO:0016160
566022	membrane cellular_component;;;;	0	NA	GO:0016020
566216	No Hits;;;;	2	1	0
5664	ATP binding molecular_function;;;;	2	1	GO:0005524;GO:0016887;GO:0000166;GO:0017111
566651	metabolic process biological_process;;;;	0	NA	GO:0008152;GO:0016787;GO:0005524;GO:0006810;GO:0015662;GO:0016020;GO:0003824;GO:0016820
567679	alpha-N-acetylglucosaminidase activity molecular_function;;;;	0	NA	GO:0004561
569130	multidrug transport biological_process;;;;	0	NA	GO:0006855;GO:0015238;GO:0015297;GO:0016020
570151	hydrolase activity; hydrolyzing O-glycosyl compounds molecular_function;;;	2	1	GO:0004553;GO:0005975;GO:0004558
570668	No Hits;;;;	0	NA	0
570704	tRNA binding molecular_function;;;;	2	1	GO:0000049;GO:0004812;GO:0043767;GO:0043816
571405	hydroxymethylglutaryl-CoA reductase (NADPH) activity molecular_function;;;;	0	NA	GO:0004420;GO:0015936;GO:0050662;GO:0005524;GO:0016887;GO:0000166;GO:0017111
571683	proteolysis biological_process;;;;	0	NA	GO:0006508;GO:0008235;GO:0004239
571873	protein binding molecular_function;;;;	0	NA	GO:0005515;GO:0008270
5719	No Hits;;;;	0	NA	0
572843	ATP binding molecular_function;;;;	2	1	GO:0005524;GO:0016887;GO:0000166;GO:0017111
573963	metabolic process biological_process;;;;	2	1	GO:0008152;GO:0016491;GO:0004777
574108	No Hits;;;;	2	1	0
574456	kinase activity molecular_function;;;;	0	NA	GO:0016301;GO:0016772
574695	IMP cyclohydrolase activity molecular_function;;;;	1	1	GO:0003937;GO:0004643;GO:0006164;GO:0003824;GO:0006188
575745	protein binding molecular_function;;;;	0	NA	GO:0005515;GO:0008270
575775	nucleic acid binding molecular_function;;;;	0	NA	GO:0003676;GO:0005634
577113	zinc ion binding molecular_function;;;;	2	1	GO:0008270;GO:0016491;GO:0003824;GO:0005488;GO:0008152;GO:0003960
577335	carboxylesterase activity molecular_function;;;;	1	1	GO:0004091
577618	metabolic process biological_process;;;;	2	1	GO:0008152;GO:0016491;GO:0006537;GO:0015930;GO:0006807;GO:0004355;GO:0009342;GO:0045181
5991	catalytic activity molecular_function;;;;	0	NA	GO:0003824;GO:0005488;GO:0008152
6029	sugar:hydrogen symporter activity molecular_function;;;;	0	NA	GO:0005351;GO:0008643;GO:0016020;GO:0005215;GO:0006810;GO:0016021;GO:0008733
6147	transporter activity molecular_function;;;;	0	NA	GO:0005215;GO:0005488;GO:0006810;GO:0003824
6247	metabolic process biological_process;;;;	0	NA	GO:0008152
6254	ATP binding molecular_function;;;;	0	NA	GO:0005524;GO:0016887;GO:0000166;GO:0017111
6313	hydrolase activity molecular_function;;;;	0	NA	GO:0016787;GO:0003993;GO:0046872
63429	DNA binding molecular_function;;;;	2	1	GO:0003677
66148	No Hits;;;;	0	NA	0
66737	No Hits;;;;	0	NA	0
6688	ATP binding molecular_function;;;;	1	1	GO:0005524;GO:0006810;GO:0016021;GO:0042626;GO:0016887;GO:0000166;GO:0017111
6737	No Hits;;;;	0	NA	0
6905	protein serine/threonine phosphatase activity molecular_function;;;;	2	1	GO:0004722;GO:0006470;GO:0008287;GO:0004672;GO:0005524;GO:0006468;GO:0003824;GO:0004674;GO:0005952;GO:0008603;GO:0004692
6911	transporter activity molecular_function;;;;	0	NA	GO:0005215;GO:0006810;GO:0016020
6934	No Hits;;;;	1	1	0
7092	No Hits;;;;	0	NA	0
73986	nucleus cellular_component;;;;	1	1	GO:0005634;GO:0042254
74027	hydrolase activity; hydrolyzing O-glycosyl compounds molecular_function;;;	1	1	GO:0004553;GO:0005975;GO:0008422
7415	hydrolase activity; hydrolyzing O-glycosyl compounds molecular_function;;;	0	NA	GO:0004553;GO:0005975;GO:0008933;GO:0015923;GO:0015924;GO:0015925;GO:0015926;GO:0015927;GO:0015928;GO:0015929;GO:0016160
7444	nucleotide binding molecular_function;;;;	0	NA	GO:0000166;GO:0017111;GO:0003777;GO:0007018;GO:0030286;GO:0000156;GO:0000160;GO:0003677;GO:0005622;GO:0006355
7576	ATP binding molecular_function;;;;	0	NA	GO:0005524;GO:0016887;GO:0000166;GO:0017111
75839	No Hits;;;;	1	1	0
7659	ATP binding molecular_function;;;;	2	1	GO:0005524;GO:0016887;GO:0000166;GO:0017111
77007	3-methyl-2-oxobutanoate hydroxymethyltransferase activity molecular_function;;;;	2	1	GO:0003864;GO:0015940;GO:0003824
8082	No Hits;;;;	0	NA	0
8261	No Hits;;;;	0	NA	0
8285	No Hits;;;;	0	NA	0
84897	No Hits;;;;	0	NA	0
84905	proteolysis biological_process;;;;	0	NA	GO:0006508;GO:0008234
8970	membrane cellular_component;;;;	0	NA	GO:0016020
9247	No Hits;;;;	2	1	0
9358	No Hits;;;;	0	NA	0
95996	biosynthetic process biological_process;;;;	0	NA	GO:0009058;GO:0003849;GO:0009073
96465	mitochondrial inner membrane cellular_component;;;;	0	NA	GO:0005743;GO:0008565;GO:0015031
97064	No Hits;;;;	2	1	0
97196	No Hits;;;;	0	NA	0
97694	metabolic process biological_process;;;;	0	NA	GO:0008152;GO:0004035
97806	hydrolase activity; hydrolyzing O-glycosyl compounds molecular_function;;;	1	1	GO:0004553;GO:0005975;GO:0008422
98685	hydrolase activity; hydrolyzing O-glycosyl compounds molecular_function;;;	0	NA	GO:0004553;GO:0005975
99345	DNA binding molecular_function;;;;	0	NA	GO:0003677;GO:0006306;GO:0008170
CRN75_61	CRN;;;;	1	1	0
CRN79_188	CRN;;;;	2	1	0
f_1_CUST_10940_PI426518982	RxLR;;;;	1	1	0
f_1_CUST_19804_PI426518982	RxLR;;;;	1	1	0
r_4_CUST_14997_PI426518982	RxLR;;;;	0	NA	0
r_4_CUST_16519_PI426518982	RxLR;;;;	1	1	0
r_4_CUST_17232_PI426518982	RxLR;;;;	2	1	0
r_4_CUST_2407_PI426518982	RxLR;;;;	2	1	0
r_4_CUST_883_PI426518982	RxLR;;;;	0	NA	0
r_5_CUST_20468_PI426518982	RxLR;;;;	1	1	0
r_6_CUST_19650_PI426518982	RxLR;;;;	1	1	0

## Sheet: Table S8
Supplementary Table S8. Enriched and depleted GO terms in Cluster1 and Cluster 2 of co-expressed Phytophthora capsici DEGs.
GO_term	included in a coexpressed gene cluster	Cluster_1	Decision_Cluster_1	Cluster_2	Decision_Cluster_2	Nb_enriched_clusters	Mol_function/Cell_component/Bio_Process	Function	Comment
GO:0000166	1	0	#N/A	1	overrepresented	1	Molecular Function	Binding to a nucleotide, any compound consisting of a nucleoside that is esterified with (ortho)phosphate or an oligophosphate at any hydroxyl group on the ribose or deoxyribose.
GO:0003676	1	0	#N/A	1	underrepresented	1	Molecular Function	nucleic acid binding
GO:0003824	1	1	overrepresented	1	overrepresented	2	Molecular Function	catalytic activity
GO:0003864	1	0	#N/A	1	overrepresented	1	Molecular Function	3-methyl-2-oxobutanoate hydroxymethyltransferase activity
GO:0003937	1	1	overrepresented	0	#N/A	1	Molecular Function	IMP cyclohydrolase activity
GO:0004018	1	1	overrepresented	0	#N/A	1	Molecular Function	N6-(1,2-dicarboxyethyl)AMP AMP-lyase (fumarate-forming) activity
GO:0004029	1	1	overrepresented	0	#N/A	1	Molecular Function	aldehyde dehydrogenase (NAD+) activity
GO:0004215	1	1	overrepresented	0	#N/A	1	/	/	obsolete cathepsin H activity. This term was made obsolete because it represents a gene product.
GO:0004348	1	0	#N/A	1	overrepresented	1	Molecular Function	glucosylceramidase activity
GO:0004368	1	0	#N/A	1	overrepresented	1	Molecular Function	glycerol-3-phosphate dehydrogenase (quinone) activity
GO:0004371	1	0	#N/A	1	overrepresented	1	Molecular Function	glycerone kinase activity
GO:0004467	1	1	overrepresented	0	#N/A	1	Molecular Function	long-chain fatty acid-CoA ligase activity
GO:0004553	1	1	overrepresented	1	overrepresented	2	Molecular Function	hydrolase activity, hydrolyzing O-glycosyl compounds
GO:0004585	1	1	overrepresented	0	#N/A	1	Molecular Function	ornithine carbamoyltransferase activity
GO:0004587	1	1	overrepresented	0	#N/A	1	Molecular Function	ornithine-oxo-acid transaminase activity
GO:0004637	1	1	overrepresented	0	#N/A	1	Molecular Function	phosphoribosylamine-glycine ligase activity
GO:0004641	1	1	overrepresented	0	#N/A	1	Molecular Function	phosphoribosylformylglycinamidine cyclo-ligase activity
GO:0004642	1	1	overrepresented	0	#N/A	1	Molecular Function	phosphoribosylformylglycinamidine synthase activity
GO:0004643	1	1	overrepresented	0	#N/A	1	Molecular Function	phosphoribosylaminoimidazolecarboxamide formyltransferase activity
GO:0004644	1	1	overrepresented	0	#N/A	1	Molecular Function	phosphoribosylglycinamide formyltransferase activity
GO:0004777	1	0	#N/A	1	overrepresented	1	Molecular Function	succinate-semialdehyde dehydrogenase (NAD+) activity
GO:0005764	1	0	#N/A	1	overrepresented	1	Cellular Component	lysosome
GO:0005975	1	1	overrepresented	1	overrepresented	2	Biological Process	carbohydrate metabolic process
GO:0006188	1	1	overrepresented	0	#N/A	1	Biological Process	IMP biosynthetic process
GO:0006189	1	1	overrepresented	0	#N/A	1	Biological Process	'de novo' IMP biosynthetic process
GO:0006275	1	1	overrepresented	0	#N/A	1	Biological Process	regulation of DNA replication
GO:0006665	1	0	#N/A	1	overrepresented	1	Biological Process	sphingolipid metabolic process
GO:0006808	1	1	overrepresented	0	#N/A	1	Biological Process	regulation of nitrogen utilization
GO:0007040	1	0	#N/A	1	overrepresented	1	Biological Process	lysosome organization
GO:0008152	1	1	overrepresented	1	overrepresented	2	Biological Process	metabolic process
GO:0008422	1	1	overrepresented	0	#N/A	1	Molecular Function	beta-glucosidase activity
GO:0009152	1	1	overrepresented	0	#N/A	1	Biological Process	purine ribonucleotide biosynthetic process
GO:0009348	1	1	overrepresented	0	#N/A	1	Cellular Component	ornithine carbamoyltransferase complex
GO:0015645	1	1	overrepresented	0	#N/A	1	Molecular Function	fatty acid ligase activity
GO:0015926	1	0	#N/A	1	overrepresented	1	Molecular Function	glucosidase activity
GO:0015948	1	0	#N/A	1	overrepresented	1	Biological Process	methanogenesis
GO:0016491	1	1	overrepresented	1	overrepresented	2	Molecular Function	oxidoreductase activity
GO:0016564	1	1	overrepresented	0	#N/A	1	/	/	obsolete transcription repressor activity. This term was obsoleted because it is essentially identical to a Process term
GO:0016887	1	0	#N/A	1	overrepresented	1	Molecular Function	ATPase
GO:0017111	1	0	#N/A	1	overrepresented	1	Molecular Function	nucleoside-triphosphatase activity
GO:0019307	1	1	overrepresented	0	#N/A	1	Biological Process	mannose biosynthetic process
GO:0030337	1	1	overrepresented	0	#N/A	1	Molecular Function	DNA polymerase processivity factor activity
GO:0031955	1	1	overrepresented	0	#N/A	1	Molecular Function	short-chain fatty acid-CoA ligase activity
GO:0031956	1	1	overrepresented	0	#N/A	1	Molecular Function	medium-chain fatty acid-CoA ligase activity
GO:0031957	1	1	overrepresented	0	#N/A	1	Molecular Function	very long-chain fatty acid-CoA ligase activity
GO:0034012	1	0	#N/A	1	overrepresented	1	Molecular Function	FAD-AMP lyase (cyclizing) activity
GO:0043626	1	1	overrepresented	0	#N/A	1	Cellular Component	PCNA complex
GO:0050524	1	0	#N/A	1	overrepresented	1	Molecular Function	coenzyme-B sulfoethylthiotransferase activity

## Sheet: Table S9
Supplementary Table S9. Number of points developing a hypersensitive response (HR) after PVX agro-infection with constructs CUST_2407 and CUST_16519 from isolates A and N, in leaves of 7 resistant and 4 susceptible lines of pepper.
Note: The table shows, for each host-construct combination, the number of PVX agro-infection points (obs columns), the number of infection points developing dark local necrosis (scored as a hypersensitive response or HR) (HR columns), and the percentage of infection points developing an HR (%_HR columns). The results of the EXP-1 and EXP-6 experiments are reported separately for ease of compariso…
EXP-1				CUST_2407_A			CUST_2407_N			CUST_16519_A			CUST_16519_N			pGR106_16240			pGR106_GFP			Total EXP-1
R.vs.S	Host code	Host name	PVX	HR	obs	%_HR	HR	obs	%_HR	HR	obs	%_HR	HR	obs	%_HR	HR	obs	%_HR	HR	obs	%_HR	HR	obs	%_HR
NA	N. benthamiana			0	24	0	0	24	0	0	24	0	0	24	0	0	24	0	0	24	0	0	144	0
R	PM0217	PI 201234 Piment 493-1	S_5,28	1	24	4.16667	2	24	8.33333	0	24	0	0	24	0	5	24	20.8333	0	24	0	8	144	5.55556
R	PM0702	Criollo de Morellos 334	S_0,96	0	24	0	0	24	0	0	24	0	0	24	0	6	24	25	0	24	0	6	144	4.16667
R	PM0892	PI 439378	S_5,50	0	24	0	5	20	25	0	24	0	0	24	0	4	24	16.6667	0	24	0	9	140	6.42857
R	PM1398	Pimiento Calafyuco	S_5,40	5	24	20.8333	9	17	52.9412	0	24	0	0	24	0	2	24	8.33333	0	24	0	16	137	11.6788
R	PM1407	Phyo 636	S_5,29	0	24	0	0	24	0	1	24	4.16667	0	24	0	6	24	25	0	24	0	7	144	4.86111
R	PM1408	Milord	S_4,18	7	24	29.1667	10	24	41.6667	0	24	0	0	24	0	21	24	87.5	0	24	0	38	144	26.3889
R	PM1686	Breeding line B2	NA	3	24	12.5	13	24	54.1667	12	24	50	2	24	8.33333	13	24	54.1667	0	24	0	43	144	29.8611
Total_R				16	168	9.52381	39	157	24.8408	13	168	7.7381	2	168	1.19048	57	168	33.9286	0	168	0	127	997	12.7382
S	PM0031	Yolo Wonder	S_1,09	8	24	33.3333	3	24	12.5	0	24	0	2	24	8.33333	7	24	29.1667	0	24	0	20	144	13.8889
S	PM0076	Doux Long des Landes	NA	0	24	0	1	24	4.16667	0	24	0	0	24	0	4	24	16.6667	0	24	0	5	144	3.47222
S	PM0807	H3	S_0,43	2	24	8.33333	4	24	16.6667	0	24	0	2	24	8.33333	17	24	70.8333	0	24	0	25	144	17.3611
S	PM0972	Quadrato d'Asti Rouge	S_5,27	12	24	50	11	24	45.8333	3	24	12.5	11	24	45.8333	13	24	54.1667	0	24	0	50	144	34.7222
Total_S				22	96	22.9167	19	96	19.7917	3	96	3.125	15	96	15.625	41	96	42.7083	0	96	0	100	576	17.3611
Total S + R				38	264	14.3939	58	253	22.9249	16	264	6.06061	17	264	6.43939	98	264	37.1212	0	264	0	227	1573	14.431
EXP-6				CUST_2407_A			CUST_2407_N			CUST_16519_A			CUST_16519_N			pGR106_16240			pGR106_GFP			Total EXP-6
R.vs.S	Host code	Host name	PVX	HR	obs	%_HR	HR	obs	%_HR	HR	obs	%_HR	HR	obs	%_HR	HR	obs	%_HR	HR	obs	%_HR	HR	obs	%_HR
NA	N. benthamiana			NA	NA	NA	NA	NA	NA	NA	NA	NA	NA	NA	NA	NA	NA	NA	NA	NA	NA	NA	NA	NA
R	PM0217	PI 201234 Piment 493-1	S_5,28	1	18	5.55556	0	18	0	0	18	0	1	18	5.55556	1	18	5.55556	0	18	0	3	108	16.6667
R	PM0702	Criollo de Morellos 334	S_0,96	0	19	0	0	19	0	0	19	0	0	19	0	3	19	15.7895	0	19	0	3	114	15.7895
R	PM0892	PI 439378	S_5,50	3	18	16.6667	5	18	27.7778	0	18	0	1	18	5.55556	2	18	11.1111	0	18	0	11	108	61.1111
R	PM1398	Pimiento Calafyuco	S_5,40	4	17	23.5294	2	17	11.7647	0	18	0	0	18	0	7	18	38.8889	0	18	0	13	106	74.183
R	PM1407	Phyo 636	S_5,29	1	18	5.55556	1	18	5.55556	1	17	5.88235	0	18	0	2	18	11.1111	0	18	0	5	107	28.1046
R	PM1408	Milord	S_4,18	4	17	23.5294	4	17	23.5294	1	18	5.55556	0	18	0	10	18	55.5556	0	17	0	19	105	108.17
R	PM1686	Breeding line B2	NA	3	18	16.6667	6	17	35.2941	1	18	5.55556	2	18	11.1111	2	18	11.1111	0	18	0	14	107	79.7386
Total_R				16	125	12.8	18	124	14.5161	3	126	2.38095	4	127	3.14961	27	127	21.2598	0	126	0	68	755	9.00662
S	PM0031	Yolo Wonder	S_1,09	0	19	0	1	19	5.26316	0	19	0	0	19	0	12	19	63.1579	0	18	0	13	113	68.4211
S	PM0076	Doux Long des Landes	NA	0	18	0	0	18	0	0	18	0	0	18	0	9	18	50	0	18	0	9	108	50
S	PM0807	H3	S_0,43	5	18	27.7778	6	18	33.3333	1	18	5.55556	0	18	0	14	18	77.7778	0	16	0	27	107	150.327
S	PM0972	Quadrato d'Asti Rouge	S_5,27	11	18	61.1111	9	18	50	1	18	5.55556	2	18	11.1111	9	18	50	0	18	0	32	108	177.778
Total_S				16	73	21.9178	16	73	21.9178	2	73	2.73973	2	73	2.73973	44	73	60.274	0	70	0	81	436	18.578
Total S + R				32	198	16.1616	34	197	17.2589	5	199	2.51256	6	200	3	71	200	35.5	0	196	0	149	1191	12.5105
Total S + R Exp-1 + Exp-6				70	462	15.1515	92	450	20.4444	21	463	4.53564	23	464	4.9569	169	464	36.4224	0	460	0	376	2764	13.6035
